# Supplementary material for: Detection of viral sequence fragments of HIV-1 subfamilies yet unknown
Source: BMC Bioinformatics. 2011 Apr 11;12:93. doi: 10.1186/1471-2105-12-93 (PMC3086866; doi:10.1186/1471-2105-12-93)
Supplement: Additional file 1 — Source code. C++ implementation of USF. [file 1471-2105-12-93-S1.ZIP]

Archive with 65 entries (62 files):
- src/
- src/output/
- src/tests/
- src/Makefile
- src/QuerySequence.cpp
- src/QuerySequence.h
- src/Segmentation.cpp
- src/Segmentation.h
- src/Sequence.cpp
- src/Sequence.h
- src/Subtype.cpp
- src/Subtype.h
- src/SubtypeMap.cpp
- src/SubtypeMap.h
- src/alphabet.cpp
- src/alphabet.h
- src/aux_calc.cpp
- src/aux_calc.h
- src/calc_prob_single.r
- src/clustal_interface.cpp
- src/clustal_interface.h
- src/cluster.c
- src/cluster.h
- src/common.h
- src/consts.cpp
- src/consts.h
- src/dirichlet.cpp
- src/dirichlet.h
- src/files.cpp
- src/files.h
- src/hmm.cpp
- src/hmm.h
- src/io.cpp
- src/io.h
- src/io_alignment.cpp
- src/io_alignment.h
- src/jphmm_interface.cpp
- src/jphmm_interface.h
- src/main.cpp
- src/mymath.h
- src/output.txt
- src/para.cpp
- src/para.h
- src/read_input.cpp
- src/read_input.h
- src/settings.cpp
- src/settings.h
- src/sql.cpp
- src/sql.h
- src/validation.cpp
- src/validation.h
- src/output/ProbAnalysis.cpp
- src/output/ProbAnalysis.h
- src/output/html_cell.cpp
- src/output/html_cell.h
- src/output/html_tab.cpp
- src/output/html_tab.h
- src/output/html_tab_def.h
- src/tests/test_mcmc.cpp
- src/tests/test_mismatches.cpp
- src/tests/test_output.cpp
- src/tests/test_reading_input.cpp
- src/tests/test_segmentation.cpp
- src/tests/test_validation.cpp
- src/tests/tests.cpp
