# Supplementary material for: Detection of viral sequence fragments of HIV-1 subfamilies yet unknown
Source: BMC Bioinformatics. 2011 Apr 11;12:93. doi: 10.1186/1471-2105-12-93 (PMC3086866; doi:10.1186/1471-2105-12-93)
Supplement: Additional file 1 — Source code. C++ implementation of USF. [file 1471-2105-12-93-S1.ZIP › src/Makefile]

CC = g++
LDFLAGS =-lboost_filesystem -lboost_regex -lboost_unit_test_framework -lboost_program_options -lboost_serialization -lboost_system -lmysqlpp
CXXFLAGS = -O3 -g0 -std=c++98 -DNDEBUG -Winvalid-pch -I/usr/include/mysql -I/usr/include/mysql++
TARGET = unbekannte_subtypen
OBJ_DIR = ../obj
TEST_TARGET = run_tests

ifeq ($(HOME),/home/ingo)
	CXXFLAGS += -I/home/ingo/libs/boost -I/home/ingo/libs/gsl/include -I/home/ingo/libs/cairo/include/cairo -I/home/ingo/libs/cairomm/include/cairomm-1.0	-I/home/ingo/libs/cairomm -I/usr/include/sigc++-2.0 -I/usr/lib/sigc++-2.0/include -I/usr/include/freetype2
	LDFLAGS += -L/home/ingo/libs/boost/lib -L/home/ingo/libs/gsl/lib -L/home/ingo/libs/cairomm/lib -lcairomm-1.0 -lgsl -lgslcblas
else 
	ifeq ($(HOME),/gobics/home/ingo)
		CXXFLAGS += -I/gobics/home/ingo/boost -I/gobics/home/ingo/gsl/include -I/gobics/home/ingo/cairomm -I/usr/include/cairo
		LDFLAGS += -L/gobics/home/ingo/boost/lib -L/gobics/home/ingo/gsl/lib -L/gobics/home/ingo/cairomm/lib -L/usr/lib -lcairomm-1.0 -lcairomm-1.0 -lgsl -lgslcblas
	else
		CXXFLAGS += -I/home/tom/work/work/gobics/trunk/boost/include `pkg-config --cflags gsl cairomm-1.0`
		LDFLAGS += -L/home/tom/work/work/gobics/trunk/boost/lib `pkg-config --libs gsl cairomm-1.0`
	endif
endif

SOURCES = cluster.c $(wildcard *.cpp) $(wildcard output/*.cpp)
OBJECTS = $(patsubst %.cpp, $(OBJ_DIR)/%.o, $(SOURCES))
OBJECTS := $(patsubst %.c, $(OBJ_DIR)/%.o, $(OBJECTS))
TEST_SOURCES = $(filter-out main.cpp, $(SOURCES)) tests/tests.cpp
TEST_OBJECTS =$(patsubst %.cpp, $(OBJ_DIR)/%.o, $(TEST_SOURCES))
TEST_DEPTS = $(wildcard tests/*.cpp)

all: create_dirs precompiled_header $(TARGET)

tests: create_dirs precompiled_header $(TEST_TARGET)

$(TARGET): $(OBJECTS)
	$(CC) $(OBJ_DIR)/$^ -o $(TARGET) $(LDFLAGS)

$(TEST_TARGET): $(TEST_OBJECTS)
	$(CC) $(OBJ_DIR)/$^ -o $(TEST_TARGET) $(LDFLAGS)

$(OBJ_DIR)/%.o : %.cpp
	$(CC) -c $< -o $@  $(CXXFLAGS)

$(OBJ_DIR)/cluster.o : cluster.c
	gcc -c -o  $(OBJ_DIR)/cluster.o cluster.c

$(OBJ_DIR)/output/html_tab.o : output/html_tab.cpp output/html_tab_def.h
	$(CC) -c $< -o $@  $(CXXFLAGS)

$(OBJ_DIR)/tests/tests.o : tests/tests.cpp $(TEST_DEPTS)
	$(CC) -c $< -o $@  $(CXXFLAGS)

precompiled_header: common.h.gch

%.gch: % $(wildcard *.h) $(wildcard *.imp)  $(wildcard output/*.h)
	g++ $(CXXFLAGS) -c common.h

create_dirs:
	mkdir -p $(OBJ_DIR)
	mkdir -p $(OBJ_DIR)/output
	mkdir -p $(OBJ_DIR)/tests

clean:
	rm $(OBJ_DIR)/*.* -r
	rm $(TARGET) -f
	rm $(TEST_TARGET) -f
	rm *.gch
