# Supplementary material for: Detection of viral sequence fragments of HIV-1 subfamilies yet unknown
Source: BMC Bioinformatics. 2011 Apr 11;12:93. doi: 10.1186/1471-2105-12-93 (PMC3086866; doi:10.1186/1471-2105-12-93)
Supplement: Additional file 1 — Source code. C++ implementation of USF. [file 1471-2105-12-93-S1.ZIP › src/QuerySequence.cpp]

#include "common.h"
#include "QuerySequence.h"
#include "Subtype.h"
#include <iomanip>
#include <algorithm>
#include <boost/foreach.hpp>
#include <boost/assign/list_of.hpp>
#include <boost/assign/std/vector.hpp>
#define foreach BOOST_FOREACH

using namespace std;
using namespace boost::assign;

QuerySequence::QuerySequence(const string& sequence)
	: queryseq(sequence)
{
	// find first non-gap position
	int i = 0;
	while ((sequence[i] == '-') && (i < sequence.size()))
		++i;
	if (sequence[i] == '-')
		throw runtime_error("Sequence only contains gaps");
	begin_alignable = i;

	// find last non-gap position
	i = sequence.size() - 1;
	while ((sequence[i] == '-') && (i >= 0))
		--i;
	if (sequence[i] == '-')
		throw runtime_error("Sequence only contains gaps");
	end_alignable = i;

	calc_gapped_to_ungapped_pos();
}


/**
 * Transform a position in the aligned sequence to the corresponding position in the unaligned, ungapped sequence
 * @param pos Position to be transformed (??? Details)
 * @return Transformed position
 */
unsigned QuerySequence::transform_to_ungapped(unsigned pos)
{
	if (pos < begin_alignable)
		throw runtime_error("trying to access position before first alignable position");
	if (pos > end_alignable + 1)
		throw runtime_error("trying to access position more than 1 bp after last alignable position");
	return gapped_to_ungapped_pos[pos - begin_alignable];
}


/**
 * Transform a position in the unaligned, ungapped sequence to the corresponding position in the aligned sequence
 * @param pos Position to be transformed (??? Details)
 * @return Transformed position
 */
unsigned QuerySequence::transform_to_gapped(unsigned pos)
{
	vector<unsigned>::iterator it = find (gapped_to_ungapped_pos.begin(), gapped_to_ungapped_pos.end(), pos);
	if (it == gapped_to_ungapped_pos.end())
		throw runtime_error("position not found");
	return (it - gapped_to_ungapped_pos.begin()) + begin_alignable;
}


/**
 * Calculate the mapping from positions accounting for gaps to positions neglecting gaps (used in constructors of QuerySequence)
 */
void QuerySequence::calc_gapped_to_ungapped_pos()
{
	int counter = -1;
	for (unsigned i = begin_alignable; i <= end_alignable; ++i) {
		if (queryseq[i] != '-')
			++counter;
		gapped_to_ungapped_pos += (counter >= 0) ? counter : 0;
	}
	gapped_to_ungapped_pos += counter + 1;
}


/// Writes a QuerySequence out to an ostream.
std::ostream& operator<<(std::ostream& s, const QuerySequence& qs)
{
	s << "length: " << qs.get_length() << endl;
	const unsigned BLOCK_LEN = 100;
	s << "genome: " << endl;
	for (int i = 0; i < ceil(qs.queryseq.length() / (double)BLOCK_LEN); ++i) {
		cout << setw(5) << i * BLOCK_LEN << " " << qs.queryseq.substr(i * BLOCK_LEN, BLOCK_LEN) << endl;
	}
	return s;
}
