# Supplementary material for: Detection of viral sequence fragments of HIV-1 subfamilies yet unknown
Source: BMC Bioinformatics. 2011 Apr 11;12:93. doi: 10.1186/1471-2105-12-93 (PMC3086866; doi:10.1186/1471-2105-12-93)
Supplement: Additional file 1 — Source code. C++ implementation of USF. [file 1471-2105-12-93-S1.ZIP › src/QuerySequence.h]

#ifndef QUERYSEQUENCE_H
#define QUERYSEQUENCE_H
#include <iostream>
#include <string>
#include <vector>
#include <utility>
#include <set>
#include <boost/archive/text_iarchive.hpp>
#include <boost/archive/text_oarchive.hpp>
#include <boost/serialization/vector.hpp>
#include "Segmentation.h"
#include "Subtype.h"
#include "SubtypeMap.h"

/**
 * A query sequence.
 * Apart from the query sequence itself, the class also holds the segmentation
 * into subtypes calculated by jpHMM.
 */
 class QuerySequence
{
		friend std::ostream& operator<<(std::ostream& s, const QuerySequence& qs);
	public:
		typedef Segmentation::BreakpointList SubtypeBreakpointList;
		typedef SubtypeBreakpointList::const_iterator BreakpointConstIter;
		typedef SubtypeBreakpointList::iterator BreakpointIter;
		typedef std::vector<Subtype::NameType> SubtypeTypeList;

		QuerySequence(const std::string& sequence);
		QuerySequence() { }

		unsigned get_length() const {return queryseq.size();}
		char get_nucleotide(unsigned pos) const {return queryseq[pos];}
		const std::string& get_string() const {return queryseq;}
		unsigned get_begin_alignable() const {return begin_alignable;}
		unsigned get_end_alignable() const {return end_alignable;}

		unsigned transform_to_ungapped(unsigned pos);
		unsigned transform_to_gapped(unsigned pos);
	private:
		std::string queryseq;
		void calc_gapped_to_ungapped_pos();
	public: ///\todo remove
		std::vector<unsigned> gapped_to_ungapped_pos; ///< maps position in aligned/gapped sequence to position in ungapped sequence

		// first resp. last positions after resp. before the 5'-insertions resp. 3'-inserts
		unsigned begin_alignable;
		unsigned end_alignable;
		unsigned ungapped_length; ///< length with gaps removed
};

std::ostream& operator<<(std::ostream& s, const QuerySequence& qs);

#endif
