# Supplementary material for: Detection of viral sequence fragments of HIV-1 subfamilies yet unknown
Source: BMC Bioinformatics. 2011 Apr 11;12:93. doi: 10.1186/1471-2105-12-93 (PMC3086866; doi:10.1186/1471-2105-12-93)
Supplement: Additional file 1 — Source code. C++ implementation of USF. [file 1471-2105-12-93-S1.ZIP › src/Segmentation.cpp]

#include "common.h"
#include "alphabet.h"
#include "io.h"
#include "para.h"
#include "output/ProbAnalysis.h"
#include "Segmentation.h"
#include "QuerySequence.h"
#include <iostream>
#include <fstream>
#include <ctime>
#include <boost/assign/std/vector.hpp>
#include <boost/foreach.hpp>
#include <boost/lexical_cast.hpp>
#include <boost/multi_array.hpp>
#include <boost/scoped_array.hpp>
#include <boost/archive/text_iarchive.hpp>
#include <boost/archive/text_oarchive.hpp>
#include <boost/serialization/vector.hpp>
#include <boost/algorithm/string.hpp>
#include <boost/tokenizer.hpp>
#include <boost/tuple/tuple.hpp>
#include <gsl/gsl_randist.h>
#include <gsl/gsl_statistics_double.h>
#define foreach BOOST_FOREACH
#define comma ,

using namespace std;
using namespace boost;
using namespace boost::assign;

bool Segmentation::ENABLE_LONG_OUTPUT = false;
unsigned Segmentation::POSITIONS_PER_OUT_CHAR = 100;

void print_short(std::ostream &os, const Segmentation &s);


/**
 * Transform the segmentation to breakpoint positions determined with respect to the ungapped, unaligned query sequence
 * @param query_sequence The aligned query sequence
 * @return The transformed segmentation
 */
Segmentation Segmentation::get_without_gaps(QuerySequence query_sequence) const
{
	BreakpointList transformed_bps;
	for (unsigned i = 0; i < breakpoints.size(); ++i)
		transformed_bps += query_sequence.transform_to_ungapped(breakpoints[i]);
	vector<bool> is_known_transformed = is_known;

	return Segmentation(transformed_bps, is_known_transformed);
}


/**
 * Return whether a position belongs to a known segmentation. Runs in O(log N) when
 * there are N breakpoints.
 * @param pos The position to be checked.
 */
bool Segmentation::is_pos_known(unsigned pos) const
{
	BreakpointList::const_iterator i = upper_bound(breakpoints.begin(), breakpoints.end(), pos);
	if (i != breakpoints.end())
		return is_segment_known(i - 1 - breakpoints.begin()); // -i because of how upper_bound works
	else
		throw runtime_error("Unexpectedly reached end of function");
}


Segmentation::Segmentation(const BreakpointList& bplist, bool is_beginning_known)
: breakpoints(bplist)
{
	bool is_seg_known = is_beginning_known;
	for (unsigned i = 0; i < bplist.size() - 1; ++i)
	{
		is_known.push_back(is_seg_known);
		is_seg_known = !is_seg_known;
	}
}


Segmentation::Segmentation(const BreakpointList& bplist, vector<bool> known)
: breakpoints(bplist), is_known(known)
{
	if (is_known.size() != breakpoints.size() - 1)
		throw runtime_error("Length of breakpoint list and list of whether segments are known do not match");
}


/// Construct segmentation from output of a U/K-segmentation like "1200 - k - 2100 - u - 3500"
Segmentation::Segmentation(std::string uk_segm_str)
{
	tie(breakpoints, is_known) = Segmentation::string_to_bps_and_is_known(uk_segm_str);
}


/// Return distance to another segmentation
double Segmentation::distance(const Segmentation& seg, const string& query) const
{
	if (breakpoints.front() != seg.breakpoints.front())
		throw runtime_error("First breakpoints do not coincide");
	if (breakpoints.back() != seg.breakpoints.back())
		throw runtime_error("Last breakpoints do not coincide");
	double ret = 0;
	for (unsigned i = get_first_position(); i <= get_last_position(); ++i)
		if	((query[i] != '-') && (is_pos_known(i) != seg.is_pos_known(i)))
			++ret;
	return ret;
}


/// Insert breakpoints of reference segmentation in given segmentation and return it
Segmentation Segmentation::insert_breakpoints(const Segmentation& ref_seg) const
{
	Segmentation mod_seg = *this;
	for (BreakpointConstIter it = ref_seg.get_breakpoints().begin() + 1; it != ref_seg.get_breakpoints().end() - 1; ++it) {
		BreakpointIter jt = find_first_of(mod_seg.breakpoints.begin(), mod_seg.breakpoints.end(), it, it + 1, greater_equal<unsigned>());
		if (*jt != *it) {
			unsigned offset = jt - mod_seg.breakpoints.begin();
			mod_seg.is_known.insert(mod_seg.is_known.begin() + offset, mod_seg.is_known[offset - 1]);
			mod_seg.breakpoints.insert(jt, *it);
		}
	}
	return mod_seg;
}


/// Convert output of a U/K-segmentation like "1200 - k - 2100 - u - 3500" to breakpoints and vector indicating whether segment is known or unknown
std::pair<std::vector<unsigned>, std::vector<bool> > Segmentation::string_to_bps_and_is_known(std::string str)
{
	typedef boost::tokenizer<boost::char_separator<char> > tokenizer;
	boost::char_separator<char> sep("-");

	tokenizer tokens(str, sep);
	vector<unsigned> bps;
	vector<bool> is_known;
	unsigned pos = 0;
	for (tokenizer::iterator it = tokens.begin(); it != tokens.end(); ++it, ++pos) {
		if (pos % 2 == 0) {
			try {
				string str = *it;
				trim(str);
				bps += lexical_cast<unsigned>(str);
			}
			catch (bad_lexical_cast& e) {
				throw runtime_error("Format error in string_to_bps_and_is_known, error in breakpoints");
			}
		}
		else {
			string str = *it;
			trim(str);
			if (str == "k")
				is_known += true ;
			else
				if (str == "u")
					is_known += false;
				else
					runtime_error("Format error in string_to_bps_and_is_known, error in u/k");
		}
	}
	if (bps.size() != is_known.size() + 1)
		runtime_error("Format error in string_to_bps_and_is_known, number of breakpoints does not fit number of u/k");
	if (bps.size() < 2)
		runtime_error("Format error in string_to_bps_and_is_known, not enough breakpoints");

	return make_pair(bps, is_known);
}


bool Segmentation::operator<(const Segmentation& seg) const
{
	stringstream ss;
	print_short(ss, *this);
	stringstream tt;
	print_short(tt, seg);
	return ss.str() < tt.str();
}

/**
 * Print segmentation using ? resp. _ to symbol unknown resp. known positions. Segmentation::POSITIONS_PER_OUT_CHAR determines
 * how many positions in the segmentation correspond to one character in the output
 */
void print_long(std::ostream &os, const Segmentation &s)
{
	const char LETTERS[] = {'?', '_'};
	const unsigned IDX_UNKNOWN =  0;
	const unsigned IDX_KNOWN =  1;

	// generate output for case POSITIONS_PER_OUT_CHAR == 1
	string one_to_one_str;   // output if POSITIONS_PER_OUT_CHAR == 1
	for (unsigned i = 0; i < s.get_number_of_segments(); ++i)
		one_to_one_str += string(s.get_breakpoint(i + 1) - s.get_breakpoint(i), LETTERS[s.is_segment_known(i)]);

	// generate output for case POSITIONS_PER_OUT_CHAR > 1 if necessary
	const unsigned POS_PER_CHAR = Segmentation::POSITIONS_PER_OUT_CHAR;
	if (POS_PER_CHAR == 1)
		os << one_to_one_str;
	else {
		unsigned num_out_chars = floor(one_to_one_str.length() / POS_PER_CHAR);
		for (unsigned i = 0; i < num_out_chars; ++i) {
			unsigned num_known = 0;
			for (unsigned j = i * POS_PER_CHAR; j < (i + 1) * POS_PER_CHAR; ++j)
				num_known += (one_to_one_str[j] == LETTERS[IDX_KNOWN]);
			unsigned num_unknown = POS_PER_CHAR - num_known;
			os << ((num_known > num_unknown) ? LETTERS[IDX_KNOWN] : LETTERS[IDX_UNKNOWN]);
		}
	}
}

void print_short(std::ostream &os, const Segmentation &s)
{
	const char LETTERS[] = {'u', 'k'};
	const Segmentation::BreakpointList& bp_list = s.get_breakpoints();

	typedef Segmentation::BreakpointList::const_iterator BreakPointIter;
	for (unsigned i = 0; i < bp_list.size(); ++i)
	{
		os << bp_list[i];
		if (i != bp_list.size() - 1)
			os << " - " << LETTERS[s.is_segment_known(i)] << " - ";
	}
}

/// Writes a Segmentation out to an output stream. See Segmentation::ENABLE_LONG_OUTPUT for details.
ostream& operator<<(std::ostream &os, const Segmentation &s)
{
	if (Segmentation::ENABLE_LONG_OUTPUT)
		print_long(os, s);
	else
		print_short(os, s);
	return os;
}
