# Supplementary material for: Detection of viral sequence fragments of HIV-1 subfamilies yet unknown
Source: BMC Bioinformatics. 2011 Apr 11;12:93. doi: 10.1186/1471-2105-12-93 (PMC3086866; doi:10.1186/1471-2105-12-93)
Supplement: Additional file 1 — Source code. C++ implementation of USF. [file 1471-2105-12-93-S1.ZIP › src/Segmentation.h]

/**
 * \file Segmentation.h
 */

#ifndef SEGMENTATION_H
#define SEGMENTATION_H

#include <vector>
#include <iosfwd>
#include <boost/tuple/tuple.hpp>
#include <boost/archive/text_iarchive.hpp>
#include <boost/archive/text_oarchive.hpp>
#include <boost/serialization/vector.hpp>

class MonteCarloMarkovChain;
class QuerySequence;
class SubtypeMap;

/**
 * A Segmentation contains a given number of segments which can be either known or unknown.
 */
class Segmentation
{
		friend class boost::serialization::access;
	public:
		typedef std::vector<unsigned> BreakpointList;   ///< A list of breakpoints.
		typedef BreakpointList::iterator BreakpointIter;   ///< Iterator of a Segmentation::BreakpointList.
		typedef BreakpointList::const_iterator BreakpointConstIter;   ///< Constant iterator of a Segmentation::BreakpointList

		/// @name Constructors and Destructor
		//@{
		/// \todo remove this ctor, it's here only for testing purposes
		Segmentation(){};
		Segmentation(const BreakpointList& bp, bool is_beginning_known);
		Segmentation(const BreakpointList& bplist, std::vector<bool> known);
		Segmentation(std::string uk_segm_str);
		//@}

		/// @name Getter methods
		//@{
		Segmentation get_without_gaps(QuerySequence query_sequence) const;
		const BreakpointList& get_breakpoints() const {return breakpoints;}
		unsigned get_breakpoint(unsigned i) const {return breakpoints[i];}
		unsigned get_number_of_segments() const {return breakpoints.size() - 1;}
		std::vector<bool> get_is_segment_known_list() const {return is_known;}
		bool is_segment_known(unsigned i) const {return is_known[i];}
		bool is_pos_known(unsigned pos) const;
		unsigned get_length() const { return breakpoints.back() - breakpoints.front(); }
		unsigned get_first_position() const { return breakpoints.front(); }
		unsigned get_last_position() const { return breakpoints.back() - 1; }
		//@}

		/// @name Calculation methods
		//@{
		double distance(const Segmentation& seg, const std::string& query) const;
		//@}

		static std::pair<std::vector<unsigned>, std::vector<bool> > string_to_bps_and_is_known(std::string str);

		/// \name Operators
		//@{
		/// Return whether breakpoints coincide
		/// \todo use boost to generate !=
		bool operator==(const Segmentation& seg) const { return std::equal(breakpoints.begin(), breakpoints.end(), seg.breakpoints.begin()); }
		bool operator!=(const Segmentation& seg) const { return !std::equal(breakpoints.begin(), breakpoints.end(), seg.breakpoints.begin()); }
		bool operator<(const Segmentation& seg) const;
		//@}

		/**
		 * Through this variable it is possible to switch between the long and the short output variants.
		 * Long output will print a character for each position in the sequence, whereas short output
		 * will merely write out all the breakpoints together with the information if the following segment
		 * is known or unknown.
		 */
		static bool ENABLE_LONG_OUTPUT;

		 /// If long output is enabled, determines how many positions in the segmentation correspond to one character in the output
		static unsigned POSITIONS_PER_OUT_CHAR;   ///<
	private:
		Segmentation insert_breakpoints(const Segmentation& ref_seg) const;
		BreakpointList breakpoints;
		std::vector<bool> is_known;   ///< Specify whether a segment is classified as known or unknown.
};


std::ostream& operator<<(std::ostream &os, const Segmentation &s);

#endif
