# Supplementary material for: Detection of viral sequence fragments of HIV-1 subfamilies yet unknown
Source: BMC Bioinformatics. 2011 Apr 11;12:93. doi: 10.1186/1471-2105-12-93 (PMC3086866; doi:10.1186/1471-2105-12-93)
Supplement: Additional file 1 — Source code. C++ implementation of USF. [file 1471-2105-12-93-S1.ZIP › src/Sequence.cpp]

#include "common.h"
#include "Sequence.h"

#include <boost/foreach.hpp>
#define foreach BOOST_FOREACH

using namespace std;

AlignmentMatrixPtr Seq::matrix;
map<unsigned, std::string> Seq::names;
map<unsigned, unsigned>Seq::lengths;


Seq::Seq(const string& name, unsigned idx_, unsigned len)
	: idx(idx_)
{
	names[idx] = name;
	lengths[idx] = len;
}


void Seq::set_alignment_matrix(AlignmentMatrixPtr matrix)
{
	Seq::matrix = matrix;
}


void Seq::reset_storage()
{
	Seq::matrix.reset();
	names.clear();
	lengths.clear();
}


ostream& operator<<(ostream &os, const Seq &s)
{
	os << s.idx;
	return os;
}
