# Supplementary material for: Detection of viral sequence fragments of HIV-1 subfamilies yet unknown
Source: BMC Bioinformatics. 2011 Apr 11;12:93. doi: 10.1186/1471-2105-12-93 (PMC3086866; doi:10.1186/1471-2105-12-93)
Supplement: Additional file 1 — Source code. C++ implementation of USF. [file 1471-2105-12-93-S1.ZIP › src/Sequence.h]

#ifndef SEQUENCE_H
#define SEQUENCE_H

#include <vector>
#include <map>
#include <string>
#include <boost/numeric/ublas/matrix.hpp>
#include <boost/shared_ptr.hpp>
#include "Subtype.h"

#include <boost/foreach.hpp>
#define foreach BOOST_FOREACH

class Seq;
typedef std::vector<Seq> SequenceList;


/*
 * We're usually counting the mismatches on each given position (i.e., we're going
 * through a whole column of the alignment matrix), hence column_major layout gives
 * better cache-locality (measured speedup against row_major was ~80-100%)
 */
typedef boost::numeric::ublas::column_major memory_layout;
typedef boost::numeric::ublas::matrix<char, memory_layout> AlignmentMatrix;  ///< The matrix that stores the alignments.
typedef boost::shared_ptr<AlignmentMatrix> AlignmentMatrixPtr;

/**
 * Represents a sequence.
 * Each sequence has a distinct name and a sequence of Nucleotides.
 * IMPLEMENTATION NOTE:
 * The sequences are all stored in a big matrix (with one sequence per line).
 * Each sequence is identified by the line-index in this matrix.
 * This matrix is stored as a private member of this class. It is assumed that
 * the matrix is initialized (through set_alignment_matrix) before any instances
 * of this class are created. Note that this assumption is not checked at runtime,
 * and will lead to undefined behavior if not met!
 */
class Seq
{
		friend std::ostream& operator<<(std::ostream &os, const Seq &s);
	public:
		Seq(const std::string& name, unsigned idx,  unsigned len);

		/// @name Getter
		//@{
		unsigned get_length() const {return lengths[idx];}
		const std::string& get_name() const {return names[idx];}
		Subtype::NameType get_subtype() const {return names[idx][0];}
		char get_nucleotide(unsigned pos) const {return (*matrix)(idx, pos);}
		//@}

		void set_nucleotide(unsigned pos, char ch) const {(*matrix)(idx, pos) = ch;}

		bool operator==(const Seq& other) const {return other.idx == idx;}

		static void set_alignment_matrix(AlignmentMatrixPtr matrix);
		/// Reset the AlignmentMatrix, names and lenghts!
		static void reset_storage();
	private:

		unsigned idx;  // row index in the AlignmentMatrix, names and lengths lists

		/**
		 * @name globaldata
		 * For speed reasons, the sequence-informations, the name and the length of a sequence
		 * aren't stored with each sequence, but once in a global place.
		 * This way a single sequence merely has to store an index into these
		 * global storages, which makes Seq a very lightweight object.
		 * @{
		 */
		static AlignmentMatrixPtr matrix;
		static std::map<unsigned, std::string> names; ///< Holds the name of all the sequences.
		static std::map<unsigned, unsigned> lengths;     //< holds the lengths of the sequences.
		//@}
};

std::ostream& operator<<(std::ostream &os, const Seq &s);

#endif
