# Supplementary material for: Detection of viral sequence fragments of HIV-1 subfamilies yet unknown
Source: BMC Bioinformatics. 2011 Apr 11;12:93. doi: 10.1186/1471-2105-12-93 (PMC3086866; doi:10.1186/1471-2105-12-93)
Supplement: Additional file 1 — Source code. C++ implementation of USF. [file 1471-2105-12-93-S1.ZIP › src/Subtype.cpp]

#include "common.h"
#include "para.h"
#include "Subtype.h"
#include "Sequence.h"
#include "SubtypeMap.h"
#include "QuerySequence.h"

#include <boost/foreach.hpp>
#define foreach BOOST_FOREACH

using namespace std;


Subtype::Subtype(const Subtype::NameType& name_)
	:name(name_)
{
}

const SequenceList& Subtype::get_sequences() const
{
	return SubtypeMap::get_sequences(get_name());
}


unsigned Subtype::count_mismatches(unsigned start, unsigned end, const QuerySequence& q, vector<double> gap_fraction) const
{
	unsigned retval = 0;
	for (unsigned pos = start; pos < end; ++pos)
		if (gap_fraction[pos] <= Para::max_gap_fraction)
			foreach (const Seq& s, get_sequences())
				retval += s.get_nucleotide(pos) != q.get_nucleotide(pos);
	return retval;
}


std::ostream& operator<<(std::ostream &os, const Subtype &s)
{
	os << s.get_name();
	return os;
}
