# Supplementary material for: Detection of viral sequence fragments of HIV-1 subfamilies yet unknown
Source: BMC Bioinformatics. 2011 Apr 11;12:93. doi: 10.1186/1471-2105-12-93 (PMC3086866; doi:10.1186/1471-2105-12-93)
Supplement: Additional file 1 — Source code. C++ implementation of USF. [file 1471-2105-12-93-S1.ZIP › src/Subtype.h]

#ifndef SUBTYPE_H
#define SUBTYPE_H

#include <vector>
#include <iosfwd>

class Seq;
typedef std::vector<Seq> SequenceList;

class QuerySequence;


/**
 * Represents a specific subtype.
 * Each subtype is made up of the different sequences it contains.
 */
class Subtype
{
	public:
		/**
		 * The type used to identify a subtype. For speedreasons this is currently a single character.
		 * Thus we can only distinguish Subtype A1 from Subtype D, but we can't distinguish A1 from A2.
		 */
		typedef char NameType;

		Subtype(const Subtype::NameType& name);
		NameType get_name() const {return name;}
		const SequenceList& get_sequences() const;

		/// Count the mismatches against a given query in the interval [start, end)
		unsigned count_mismatches(unsigned start, unsigned end, const QuerySequence& q, std::vector<double> gap_fraction) const;


	private:
		NameType name;
};


std::ostream& operator<<(std::ostream &os, const Subtype &s);

#endif
