# Supplementary material for: Detection of viral sequence fragments of HIV-1 subfamilies yet unknown
Source: BMC Bioinformatics. 2011 Apr 11;12:93. doi: 10.1186/1471-2105-12-93 (PMC3086866; doi:10.1186/1471-2105-12-93)
Supplement: Additional file 1 — Source code. C++ implementation of USF. [file 1471-2105-12-93-S1.ZIP › src/SubtypeMap.cpp]

#include "common.h"
#include "io.h"
#include "para.h"
#include "SubtypeMap.h"
#include "Sequence.h"

#include <stdexcept>
#include <algorithm>
#include <functional>
#include <fstream>
#include <boost/bind.hpp>
#include <boost/foreach.hpp>
#include <boost/assign/list_of.hpp>
#include <boost/assign/std/vector.hpp>
#define foreach BOOST_FOREACH


using namespace std;
using namespace boost;
using namespace boost::assign;

const unsigned NUM_CHAR = Consts::alphabet()->num_characters();


SubtypeMap::SubtypeMapPtr SubtypeMap::instance;

void SubtypeMap::create_instance(const SequenceList& sequencelist)
{
	instance.reset(new SubtypeMap(sequencelist));
}


SubtypeMap::SubtypeMap(const SequenceList& sequencelist)
	: sequences(sequencelist)
{
	// partition sequences into subtypes
	foreach (const Seq& s, sequences)
	{
		Subtype::NameType st = s.get_name()[0];
		subtypes[st].push_back(s);
	}
}


SubtypeMap::SubtypeMap(const SubtypeMap& other)
	: subtypes(other.subtypes), sequences(other.sequences)
{}


/**
 * Return a list of all the sequences of a given type.
 * @param subtype The name of the desired subtype.
 * @throw runtime_error Throws if the subtype does not exist.
 */
const SequenceList& SubtypeMap::get_sequences(const Subtype::NameType& subtype)
{
	Container::const_iterator i = get_instance().subtypes.find(subtype);
    if( i == get_instance().subtypes.end() )
		throw runtime_error("Trying to access nonexisting subtype: " + subtype);

    return i->second;
}


/// todo: does not seem to work properly
SubtypeListPtr SubtypeMap::get_all_subtypes()
{
	SubtypeListPtr retval(new SubtypeList());
	foreach (const Container::value_type& p, get_instance().subtypes)
		retval->push_back(Subtype(p.first));
	return retval;
}


set<Subtype::NameType> SubtypeMap::get_all_subtype_names()
{
	set<Subtype::NameType> retval;
	foreach (Seq seq, get_all_sequences())
		retval.insert(seq.get_subtype());
	return retval;
}


unsigned SubtypeMap::length()
{
	if (get_all_sequences().empty())
		throw runtime_error("SubtypeMap is empty");
	return get_all_sequences().back().get_length();
}


/**
 * Calculate fraction of sequences having a gap at all positions
 * @return a vector of the fractions
 */
vector<double> SubtypeMap::get_gap_fraction()
{
	vector<double> ret;
	const SequenceList& seqs = get_all_sequences();

	for (unsigned i = 0; i < length(); ++i) {
		unsigned num_gaps = 0;
		foreach (Seq seq, seqs)
			if (seq.get_nucleotide(i) == '-')
				++num_gaps;
		ret += (double) num_gaps / seqs.size();
	}
	return ret;
}


/**
 * Calculate frequencies of nucleotides of the sequences
 * @param subtype the subtype of the sequences
 * @param pos the considered position in the sequences
 * @return a vector of the frequencies (given in Consts::alphabet)
 */
vector<unsigned> SubtypeMap::get_nucl_freqs(const Subtype::NameType& subtype, unsigned pos)
{
	const SequenceList& seqs = get_sequences(subtype);
	vector<unsigned> ret(Consts::alphabet()->num_characters());
	foreach (Seq seq, seqs) {
		char curr_char = seq.get_nucleotide(pos);
		if (Consts::alphabet()->is_legal_character(curr_char))
			++ret[Consts::alphabet()->idx(curr_char)];
	}
	return ret;
}


// get nucleotide frequencies at given position
multi_array<unsigned, 2> SubtypeMap::get_nucl_freq(unsigned pos)
{
	set<Subtype::NameType> subs_set = SubtypeMap::get_all_subtype_names();
	vector<Subtype::NameType> all_subs(subs_set.begin(), subs_set.end());
	unsigned num_subs = all_subs.size();

	multi_array<unsigned, 2> ret(extents[num_subs][NUM_CHAR]);
	for (int j = 0; j < num_subs; ++j) {
		vector<unsigned> f = SubtypeMap::get_nucl_freqs(all_subs[j], pos);
		for (int k = 0; k < NUM_CHAR; ++k)
			ret[j][k] = f[k];
	}

	return ret;
}


// get nucleotide frequencies at given positions
multi_array<unsigned, 3> SubtypeMap::get_nucl_freq(unsigned begin_pos, unsigned end_pos)
{
	set<Subtype::NameType> subs_set = SubtypeMap::get_all_subtype_names();
	vector<Subtype::NameType> all_subs(subs_set.begin(), subs_set.end());
	unsigned num_subs = all_subs.size();

	multi_array<unsigned, 3> ret(extents[num_subs][multi_array_types::extent_range(begin_pos, end_pos)][NUM_CHAR]);
	vector<double> gap_fraction = SubtypeMap::get_gap_fraction();
	for (unsigned pos = begin_pos; pos < end_pos; ++pos)
		if (gap_fraction[pos] <= Para::max_gap_fraction) {
			for (int sub = 0; sub < num_subs; ++sub) {
				vector<unsigned> f = SubtypeMap::get_nucl_freqs(all_subs[sub], pos);
				for (int i = 0; i < NUM_CHAR; ++i)
					ret[sub][pos][i] = f[i];
			}
		}

	return ret;
}


/**
 * Write all the sequences stored in the current map into a given file.
 * The file has a format that jpHMM can read. This means it sticks to the folowing grammar:
 * FILE     = SUBTYPE*
 * SUBTYPE  = ">>" subtypename "\n" SEQUENCE+
 * SEQUENCE = ">" sequencename "\n" nucleotide+ "\n"
 *
 * (lowercase-letters represent terminals)
 */
void SubtypeMap::write_to_jphmm_file(const fs::path& filepath)
{
	ofstream out(filepath.string().c_str());
	SubtypeListPtr stlist = get_all_subtypes();
	foreach (Subtype st, *stlist)
	{
		out << ">>" << st.get_name() << '\n';
		foreach(const Seq& s, st.get_sequences())
		{
			out << '>' << s.get_name() << '\n';
			for (unsigned i = 0; i < s.get_length(); ++i) {
				out << s.get_nucleotide(i);
			}
			out << '\n';
		}
	}
}


/// write all the sequences stored in the current map into a given file in fasta format
void SubtypeMap::write_to_fasta_file(const fs::path& filepath, bool use_numbered_seqs)
{
	ofstream out(filepath.string().c_str());
	SubtypeListPtr stlist = get_all_subtypes();
	foreach (Subtype st, *stlist)
	{
		unsigned count = 0;
		foreach(const Seq& s, st.get_sequences())
		{
			stringstream ss;;
			ss << st.get_name() << "-" << count;
			out << '>'
				<< (use_numbered_seqs ? ss.str() : s.get_name())
				<< '\n';
			for (unsigned i = 0; i < s.get_length(); ++i)
				out << s.get_nucleotide(i);
			out << '\n';
			++count;
		}
	}
}


///@todo Document me.
string SubtypeMap::make_string(bool is_summary_printed, bool are_seq_names_printed, bool are_genomes_printed)
{
	stringstream ss;
	SubtypeList subtypes = *get_all_subtypes();
	if (is_summary_printed)
	{
		ss << "number of subtypes: " << subtypes.size() << endl;
		ss << "subtypes: " << subtypes << endl;
		ss << "number of sequences: " << get_all_sequences().size() << endl;
		ss << endl;
		ss << "number of sequences per subtype: " << endl;
		foreach (Subtype st, subtypes)
			ss << st << ": " << get_sequences(st.get_name()).size() << endl;


		ss << endl << endl;
	}

	if (are_seq_names_printed)
	{
		ss << "sequences" << endl;
		foreach (Subtype st, subtypes)
		{
			ss << "subtype: " << st.get_name() << endl;
			foreach(const Seq& s, st.get_sequences())
			{
				ss << s.get_name() << endl;
				if (are_genomes_printed)
				{
					for (unsigned i = 0; i < s.get_length(); ++i)
						ss << s.get_nucleotide(i);
					ss << endl;
				}
			}
		}
	}

	return ss.str();
}

/// Push the current SubtypeMap on the subtypemap-stack.
void SubtypeMap::push()
{
	SubtypeMapPtr n(new SubtypeMap(get_instance()));
	n->parent = instance;
	instance = n;
	get_instance();
}


/**
 * Pop the top SubtypeMap from the stack.
 * @throw runtime_error if the stack is empty.
 */
void SubtypeMap::pop()
{
	if (instance->parent)
		instance = instance->parent;
	else
		throw runtime_error("Called pop on a SubtypeMap that has no parent");
	get_instance();
}


/// Predicate to determine if a sequence is of a given type.
bool sequencetype_pred(const Seq& seq, const Subtype::NameType& compare_to)
{
	return seq.get_name()[0] == compare_to;
}

/**
 * Remove a sequence from the map. Specifically, it removes the idx-th sequence of a given subtype
 * @param subtype The subtype the sequence belongs to.
 * @param idx     The index of the sequence in the list of sequences of this subtype.
 * @return true if the sequence could be successfully removed, false otherwhise.
 * @throw runtime_error throws an exception if the index was invalid.
 */
bool SubtypeMap::remove_sequence(const Subtype::NameType& subtype, unsigned idx)
{
	bool is_removed = false;

	// remove from "subtypes"
	SequenceList& seqs_of_target_sub = get_instance().subtypes[subtype];

	///@todo this should throw an exception, not a string!
	if (idx >= seqs_of_target_sub.size())
	{
		stringstream ss;
		ss << "trying to remove sequence " << idx << " of subtype " << subtype << " which has " << seqs_of_target_sub.size() << " sequences";
		throw ss.str();
	}

	string target_seq_name = seqs_of_target_sub[idx].get_name();
	seqs_of_target_sub.erase(seqs_of_target_sub.begin() + idx);

	// remove from "sequences"
	SequenceList& sequences = get_instance().sequences;
	for (SequenceList::iterator it = sequences.begin(); it != sequences.end(); ++it)
	{
		if (it->get_name() == target_seq_name)
		{
			sequences.erase(it);
			is_removed = true;
			break;
		}
	}

	return is_removed;
}


/**
 * Remove the sequence with the given name from the map.
 * @param seqname The name of the sequence.
 * @return true if the sequence could be removed, false otherwhise (e.g. if it didn't exist in the first place).
 */
bool SubtypeMap::remove_sequence(const string& seqname)
{
	// find sequence in list
	SequenceList& sequences = get_instance().sequences;
	SequenceList::iterator s = sequences.begin();
	for ( ; s != sequences.end(); ++s)
	{
		if (s->get_name() == seqname)
			break;
	}

	SequenceList& sl = get_instance().subtypes[s->get_name()[0]];
	sl.erase(remove(sl.begin(), sl.end(), *s), sl.end());


	SequenceList::iterator i = remove(sequences.begin(), sequences.end(), *s);
	bool is_removed = i != sequences.end();
	sequences.erase(i, sequences.end());
	return is_removed;
}


/**
 * Completely removes a subtype from the map.
 * @return true if the subtype could be succesfully erased, false otherwhise.
 */
bool SubtypeMap::remove_subtype(const Subtype::NameType& subtype)
{
	SequenceList& sequences = get_instance().sequences;
	SequenceList::iterator i = remove_if(sequences.begin(), sequences.end(), bind<bool>(&sequencetype_pred, _1, subtype));
	sequences.erase(i, sequences.end());
	cout << "remove subtype: " << subtype << endl;
	return get_instance().subtypes.erase(subtype);
}
