# Supplementary material for: Detection of viral sequence fragments of HIV-1 subfamilies yet unknown
Source: BMC Bioinformatics. 2011 Apr 11;12:93. doi: 10.1186/1471-2105-12-93 (PMC3086866; doi:10.1186/1471-2105-12-93)
Supplement: Additional file 1 — Source code. C++ implementation of USF. [file 1471-2105-12-93-S1.ZIP › src/SubtypeMap.h]

/**
 * \file SubtypeMap.h
 */

#ifndef SUBTYPEMAP_H
#define SUBTYPEMAP_H

#include <map>
#include <vector>
#include <string>
#include <boost/scoped_ptr.hpp>
#include <boost/shared_ptr.hpp>
#include <boost/filesystem.hpp>
#include <boost/multi_array.hpp>
#include "Sequence.h"
#include "Subtype.h"

typedef std::vector<Subtype> SubtypeList;
typedef boost::shared_ptr<SubtypeList> SubtypeListPtr;
namespace fs = boost::filesystem;


/**
 * The SubtypeMap holds all the sequences, grouped by their subtype.
 * This class is a singleton which can be created using the create_instance()
 * method. After that, all its functionality can be accessed through static
 * member functions (if such a method is called before calling create_instance,
 * an exception will be thrown!).
 *
 *
 * It is possible to remove Sequences or whole Subtypes from the SubtypeMap.
 * To temporarily remove sequences/subtypes without losing the data forever, you
 * can use the push() and pop() functions to create copies of the current SubtypeMap
 * or to restore the original SubtypeMap.
 *
 * The sequences are internally stored in the same sequence the were present passed
 * into the create_instance() function. This usually means they're in the same order
 * they were read out of the input file.
 * This is important for the indices that can passed to the remove_sequence-function.
 */
class SubtypeMap
{
	public:
		typedef std::map<Subtype::NameType, SequenceList> Container;

		/// Create the map.
		static void create_instance(const SequenceList& sequencelist);

		/// Returns the number of sequences in the subtype.
		static unsigned get_num_seqs_of_sub(const Subtype::NameType& subtype) { return get_sequences(subtype).size(); }
		static const SequenceList& get_sequences(const Subtype::NameType& subtype);

		/// @todo If possible use SubtypeList instead of SubtypeListPtr as return value type
		static SubtypeListPtr get_all_subtypes();
		static std::set<Subtype::NameType> get_all_subtype_names();
		static const SequenceList& get_all_sequences() {return get_instance().sequences;}

		static unsigned length();
		static std::vector<double> get_gap_fraction();
		static std::vector<unsigned> get_nucl_freqs(const Subtype::NameType& subtype, unsigned pos);
		static boost::multi_array<unsigned, 2> get_nucl_freq(unsigned pos);
		static boost::multi_array<unsigned, 3> get_nucl_freq(unsigned begin_pos, unsigned end_pos);

		static void write_to_jphmm_file(const fs::path& filepath);
		static void write_to_fasta_file(const fs::path& filepath, bool use_numbered_seqs);
		static std::string make_string(bool is_summary_printed = true, bool are_seq_names_printed = false, bool are_genomes_printed = false);

		/// Store away the current SubtypeMap and replaces it by a copy.
		static void push();

		/// Restore a previously stored copy of the SubtypeMap.
		static void pop();

		/**
		 * Removes the idx-th sequence of a given subtype from the sequence.
		 * Indices start with 0. This function runs in O(N) (where N denotes
		 * the total number of sequences).
		 * Returns true on success, false otherwise (e.g. if there are fewer
		 * than idx sequences of the given subtype).
		 */
		static bool remove_sequence(const Subtype::NameType& subtype, unsigned idx);
		static bool remove_sequence(const std::string& seqname);

		/// Removes all sequences of a given subtype
		static bool remove_subtype(const Subtype::NameType& subtype);

	private:
		// TODO: Container and subtypes does not seem to be the optimal choice of names
		Container subtypes;
		SequenceList sequences;

		/// Returns the only instance of the subtype map.
		static SubtypeMap& get_instance();

		typedef boost::shared_ptr<SubtypeMap> SubtypeMapPtr;
		SubtypeMapPtr parent;

		// Singleton:
		SubtypeMap(const SequenceList& sequences);
		static SubtypeMapPtr instance;

		// Copy-Ctor, does not set the parent-relation!
		SubtypeMap(const SubtypeMap& other);
		SubtypeMap& operator=(const SubtypeMap& other); // has no implementation1

};


inline SubtypeMap& SubtypeMap::get_instance()
{
	if (!instance.get())
		throw std::runtime_error("Trying to acces SubtypeMap before creating it");
	assert(instance.get());

	return *instance.get();
}


#endif
