# Supplementary material for: Detection of viral sequence fragments of HIV-1 subfamilies yet unknown
Source: BMC Bioinformatics. 2011 Apr 11;12:93. doi: 10.1186/1471-2105-12-93 (PMC3086866; doi:10.1186/1471-2105-12-93)
Supplement: Additional file 1 — Source code. C++ implementation of USF. [file 1471-2105-12-93-S1.ZIP › src/alphabet.cpp]

#include "common.h"
#include "alphabet.h"
#include "io.h"
#define foreach BOOST_FOREACH

using namespace std;
using namespace boost;
using namespace boost::assign;

/**
 * Initialize with the characters of the alphabet
 * @param characters The characters
 */
void Alphabet::init(vector<char> characters)
{
	m_characters = characters;
	for (vector<char>::iterator it = m_characters.begin(); it != m_characters.end(); ++it) {
		m_char_to_idx[*it] = it - m_characters.begin();
	}
	m_is_init = true;
}


/**
 * Convert index to nucleotide
 * @param idx The index
 * @return The obtained nucleotide
 */
char Alphabet::character(unsigned idx) const
{
	try {
		return m_characters[idx];
	}
	catch (out_of_range) {
		throw runtime_error("Trying to get character for illegal index");
	}
}


/**
 * Convert vector of indices to sequence string
 * @param v The vector of indices
 * @return The sequence string
 */
string Alphabet::characters(vector<unsigned> v) const
{
	string s;
	for (vector<unsigned>::iterator it = v.begin(); it != v.end(); ++it)
		s = s + character(*it);
	return s;
}


/**
 * Convert nucleotide to index
 * @param c The nucleotide
 * @return The index
 */
unsigned Alphabet::idx(char c) const
{
	map<char, int>::const_iterator it = m_char_to_idx.find(c);
	if (it == m_char_to_idx.end()) {
		stringstream ss;
		ss << "Trying to get index of character not in the alphabet: \'" << c << "\'";
		throw runtime_error(ss.str());
	}
	return it->second;
}


/**
 * Convert sequence string to vector of indices
 * @param s The sequence string
 * @return The vector of indices
 */
vector<unsigned> Alphabet::indices(string s) const
{
	vector<unsigned> v;
	for (string::iterator it = s.begin(); it != s.end(); ++it)
		v.push_back(idx(*it));
	return v;
}


// check whether vector of indices only contains legal values
bool Alphabet::is_legal_indices(vector<unsigned> v) const
{
	for (vector<unsigned>::iterator it = v.begin(); it != v.end(); ++it)
		if (!is_legal_idx(*it))
			return false;
	return true;
}


/**
 * remove illegal characters from string
 * @param str The target string
 * @return The corrected string
 */
string Alphabet::remove_illegal_characters(string str) const
{
	string ret;
	for (unsigned i = 0; i < str.size(); ++i)
		if (is_legal_character(str[i]))
			ret += str[i];
	return ret;
}


/// output operator
ostream& operator<<(ostream& s, const Alphabet& al)
{
	s << "characters: " << al.m_characters << endl;
	s << "char_to_idx: " << al.m_char_to_idx << endl;
	s << "is_init: " << boolalpha << al.m_is_init << endl;
	return s;
}
