# Supplementary material for: Detection of viral sequence fragments of HIV-1 subfamilies yet unknown
Source: BMC Bioinformatics. 2011 Apr 11;12:93. doi: 10.1186/1471-2105-12-93 (PMC3086866; doi:10.1186/1471-2105-12-93)
Supplement: Additional file 1 — Source code. C++ implementation of USF. [file 1471-2105-12-93-S1.ZIP › src/alphabet.h]

#ifndef ALPHABET_H
#define ALPHABET_H

#include <map>
#include <string>
#include <vector>


/**
 * Contains the legal nucleotides, proteins, etc.
 */
class Alphabet
{
	friend std::ostream& operator<<(std::ostream& s, const Alphabet& al);
private:
	std::vector<char> m_characters;
	std::map<char, int> m_char_to_idx;
	bool m_is_init;
public:
	Alphabet() { }

	void init(std::vector<char> characters);

	unsigned num_characters() const { return m_characters.size(); }
	char character(unsigned i) const;
	std::string characters(std::vector<unsigned> v) const;
	unsigned idx(char c) const;
	std::vector<unsigned> indices(std::string s) const;
	bool is_legal_character(char c) const { return ((m_char_to_idx.find(c) != m_char_to_idx.end()) ? true : false); }
	bool is_legal_idx(unsigned i) const { return (((i >= 0) && (i < m_characters.size())) ? true : false); }
	bool is_legal_indices(std::vector<unsigned> v) const;
	std::string remove_illegal_characters(std::string str) const;
};


std::ostream& operator<<(std::ostream& s, const Alphabet& al);


#endif
