# Supplementary material for: Detection of viral sequence fragments of HIV-1 subfamilies yet unknown
Source: BMC Bioinformatics. 2011 Apr 11;12:93. doi: 10.1186/1471-2105-12-93 (PMC3086866; doi:10.1186/1471-2105-12-93)
Supplement: Additional file 1 — Source code. C++ implementation of USF. [file 1471-2105-12-93-S1.ZIP › src/aux_calc.cpp]

#include "aux_calc.h"
#include "consts.h"
#include "dirichlet.h"
#include "io.h"
#include "para.h"
#include "SubtypeMap.h"

#include <boost/multi_array.hpp>

using namespace std;
using namespace boost;

const unsigned NUM_CHAR = Consts::alphabet()->num_characters();


/// estimate the prior for the nucleotide probabilities alpha
multi_array<double, 2> calc_alpha(unsigned num_dir_mix)
{
	const bool OUTPUT_DEBUG = 1;
	unsigned begin_pos = 1680;
	unsigned end_pos = 12680;
	multi_array<unsigned, 3> freq_sep = SubtypeMap::get_nucl_freq(begin_pos, end_pos);   // nucleotide frequencies separately for each subtype

	unsigned num_pos = 0;
	vector<double> gap_fraction = SubtypeMap::get_gap_fraction();
	for (unsigned pos = begin_pos; pos < end_pos; ++pos)
		if (gap_fraction[pos] <= Para::max_gap_fraction)
			++num_pos;
	unsigned num_subs = SubtypeMap::get_all_subtypes()->size();
	num_pos *= num_subs;

	multi_array<unsigned, 2> freq(extents[num_pos][NUM_CHAR]);
	unsigned count = 0;
	for (unsigned sub = 0; sub < num_subs; ++sub)
		for (unsigned pos = begin_pos; pos < end_pos; ++pos)
			if (gap_fraction[pos] <= Para::max_gap_fraction) {
				for (unsigned i = 0; i < NUM_CHAR; ++i)
					freq[count][i] = freq_sep[sub][pos][i];
				++count;
			}


	unsigned dim = NUM_CHAR;
	multi_array<double, 2> alpha(extents[num_dir_mix][dim]);
	vector<double> q(num_dir_mix);
	est_para_dir_mix(freq, dim, num_dir_mix, num_pos, &alpha, &q);

	if (OUTPUT_DEBUG) {
		cout << "alpha: " << alpha << endl;
		cout << "q: " << q << endl;
	}

	return alpha;
}
