# Supplementary material for: Detection of viral sequence fragments of HIV-1 subfamilies yet unknown
Source: BMC Bioinformatics. 2011 Apr 11;12:93. doi: 10.1186/1471-2105-12-93 (PMC3086866; doi:10.1186/1471-2105-12-93)
Supplement: Additional file 1 — Source code. C++ implementation of USF. [file 1471-2105-12-93-S1.ZIP › src/aux_calc.h]

/**
 * \file aux_calc.h
 */

#include <boost/multi_array.hpp>

#ifndef AUX_CALC_H_
#define AUX_CALC_H_

boost::multi_array<double, 2> calc_alpha(unsigned num_dir_mix = 1);

#endif /* AUX_CALC_H_ */
