# Supplementary material for: Detection of viral sequence fragments of HIV-1 subfamilies yet unknown
Source: BMC Bioinformatics. 2011 Apr 11;12:93. doi: 10.1186/1471-2105-12-93 (PMC3086866; doi:10.1186/1471-2105-12-93)
Supplement: Additional file 1 — Source code. C++ implementation of USF. [file 1471-2105-12-93-S1.ZIP › src/calc_prob_single.r]

IS_SCRIPT <- 1
fl <- file("temp/trash.txt", open = "w")
sink(fl, type = "output")
sink(fl, type = "message")
require("GenKern", quietly = TRUE)
sink(NULL, type = "output")
sink(NULL, type = "message")
setwd("~/workspace/Unknown_Subtypes")

MIN_DIST <- 0
MAX_DIST <- 10000
BANDWIDTH <- 100
dist_own <- as.matrix(read.table("temp/dist_own.txt"))
dim(dist_own) <- dim(dist_own)[1]
dist_other <- as.matrix(read.table("temp/dist_other.txt"))
dim(dist_other) <- dim(dist_other)[1]

if (IS_SCRIPT) {
    args <- commandArgs(TRUE)
    given_dist <- as.numeric(args[1])
    ds <- KernSec(dist_own, xbandwidth = BANDWIDTH, range.x = c(MIN_DIST, MAX_DIST))
    prob_own <- ds$yden[which.min(abs(ds$xords - given_dist))]
    ds <- KernSec(dist_other, xbandwidth = BANDWIDTH, range.x = c(MIN_DIST, MAX_DIST))
    prob_other <- ds$yden[which.min(abs(ds$xords - given_dist))]
    write(c(prob_own, prob_other), "temp/probs.txt")
} else {
    par(mfrow = c(1, 2))
    k <- KernSec(dist_own, xbandwidth = BANDWIDTH, range.x = c(MIN_DIST, MAX_DIST))
    plot(k$xords, k$yden, type="l")
    k <- KernSec(dist_other, xbandwidth = BANDWIDTH, range.x = c(MIN_DIST, MAX_DIST))
    plot(k$xords, k$yden, type="l")
}
