# Supplementary material for: Detection of viral sequence fragments of HIV-1 subfamilies yet unknown
Source: BMC Bioinformatics. 2011 Apr 11;12:93. doi: 10.1186/1471-2105-12-93 (PMC3086866; doi:10.1186/1471-2105-12-93)
Supplement: Additional file 1 — Source code. C++ implementation of USF. [file 1471-2105-12-93-S1.ZIP › src/clustal_interface.cpp]

/**
 * @file clustal_interface.cpp
 */

#include "QuerySequence.h"
#include "common.h"
#include "clustal_interface.h"
#include "settings.h"
#include <fstream>
#include <iostream>
#include <boost/regex.hpp>
#include <boost/lexical_cast.hpp>
#include <boost/algorithm/string.hpp>
#include <boost/assign/std/vector.hpp>
#include <boost/assign/list_of.hpp>

using namespace std;
using namespace boost;
using namespace boost::assign;


multi_array<char, 2> get_alignment(string output_file_name)
{
	vector<string> alignment;
	ifstream ifs(output_file_name.c_str());
	string line;
	bool first_found = false;
	bool is_finished = false;
	string curr_seq;
	while (getline(ifs, line))	{
		if (first_found) {
			if (line[0] != '#')
				curr_seq += line;
			else {
				to_upper(curr_seq);
				alignment += curr_seq;
				curr_seq = "";
			}

		}
		else
			if (line[0] == '#')
				first_found = true;
	}
	to_upper(curr_seq);
	alignment += curr_seq;

	multi_array<char, 2> ret;
	for (unsigned i = 0; i < alignment.size(); ++i) {
		if (i) {
			if (alignment[i].size() != alignment.front().size())
				throw runtime_error("not all sequences in alignment have the same length");
		}
		else {
			multi_array<char, 2>::extent_gen extents;
			ret.resize(extents[alignment.size()][alignment.front().size()]);
		}
		for (unsigned j = 0; j < alignment[i].size(); ++j)
			ret[i][j] = alignment[i][j];
	}

	return ret;
}


/**
 * Create a new QuerySequence.
 * Assume the clustalw is in $PATH. Call clustal with the given query sequence and alignment file.
 * Then read the output of clustal and parse it.
 *
 * @param alignmentfile The path to the alignment file clustal should use.
 * @param queryfile The path to the file containing the query.
 * @return the complete QuerySequence.
 */
QuerySequence create_querysequence(const fs::path& alignmentfile, const fs::path& queryfile)
{
	const bool SKIP_CLUSTAL = 0;

	string home = getenv ("HOME");
	string clustal_bin;
	if (home == "/home/ingo")
		clustal_bin= "clustalw";
	else
		clustal_bin= "/opt/clustalw/bin/clustalw2";
	
	fs::path output_dir(SETTINGS["clustal.output"].as<string>());
	string output_file_name = output_dir.string() + "/clustal_output";
	if (SETTINGS.count("stamp"))
		output_file_name += "_" + SETTINGS["stamp"].as<string>();
	output_file_name += ".fa";
	fs::path output_file(output_file_name);
	string cmd = clustal_bin + " -profile1=" + alignmentfile.string() + " -profile2=" + queryfile.string() +
				 " -outfile=" + output_file_name + " -type=dna -output=gde";
	cout << "CMD: " << cmd << endl;
	if (SKIP_CLUSTAL)
		cout << "clustalw not called" << endl;
	else {
		if (std::system(cmd.c_str()))
			throw runtime_error("clustalw not called successfully");
		cout << "clustalw called succesfully" << endl;
	}

	multi_array<char, 2> clustal_al = get_alignment(output_file_name);
	string aligned_query;
	for (unsigned i = 0; i < clustal_al.shape()[1]; ++i)
		aligned_query += clustal_al[clustal_al.shape()[0] - 1][i];

	multi_array<char, 2>::extent_gen extents;
	clustal_al.resize(extents[clustal_al.shape()[0] - 1][clustal_al.shape()[1]]);
	set<Subtype::NameType> subs = SubtypeMap::get_all_subtype_names();
	SequenceList orig_seqs;
	foreach (Subtype::NameType sub, subs) {
		const SequenceList& curr_seqs = SubtypeMap::get_sequences(sub);
		foreach (Seq seq, curr_seqs)
			orig_seqs += seq;
	}

	string query_str_corrected;
	unsigned curr_pos = 0;
	for (unsigned pos = 0; pos < clustal_al.shape()[1]; ++pos) {
		bool is_match = true;
		for (unsigned seq = 0; seq < clustal_al.shape()[0]; ++seq) {
			if (clustal_al[seq][pos] != orig_seqs[seq].get_nucleotide(curr_pos)) {
				is_match = false;
				break;
			}
		}
		if (is_match) {
			query_str_corrected += aligned_query[pos];
			++curr_pos;
		}
	}

	fs::remove(alignmentfile);
	fs::remove(output_file);

	return QuerySequence(query_str_corrected);
}
