# Supplementary material for: Detection of viral sequence fragments of HIV-1 subfamilies yet unknown
Source: BMC Bioinformatics. 2011 Apr 11;12:93. doi: 10.1186/1471-2105-12-93 (PMC3086866; doi:10.1186/1471-2105-12-93)
Supplement: Additional file 1 — Source code. C++ implementation of USF. [file 1471-2105-12-93-S1.ZIP › src/clustal_interface.h]

/**
 * @file clustal_interface.h
 *
 * Functions to interface with clustal. These functions are used to call clustal and
 * to parse its output files.
 */

#ifndef CLUSTAL_INTERFACE_H_
#define CLUSTAL_INTERFACE_H_

#include <boost/filesystem.hpp>
#include <boost/multi_array.hpp>
class QuerySequence;

namespace fs = boost::filesystem;


boost::multi_array<char, 2> get_alignment(std::string output_file_name);
QuerySequence create_querysequence(const fs::path& alignmentfile, const fs::path& queryfile);


#endif /* CLUSTAL_INTERFACE_H_ */
