# Supplementary material for: Detection of viral sequence fragments of HIV-1 subfamilies yet unknown
Source: BMC Bioinformatics. 2011 Apr 11;12:93. doi: 10.1186/1471-2105-12-93 (PMC3086866; doi:10.1186/1471-2105-12-93)
Supplement: Additional file 1 — Source code. C++ implementation of USF. [file 1471-2105-12-93-S1.ZIP › src/common.h]

#ifndef COMMON_H
#define COMMON_H
/*
 * Global includes file.
 * Used for precompiled headers.
 */


// define this symbol through your makefile to disable precompiled headers
#ifndef DISABLE_PCH

// Standard Library
#include <algorithm>
#include <cassert>
#include <cmath>
#include <cstdlib>
#include <ctime>
#include <float.h>
#include <fstream>
#include <functional>
#include <iomanip>
#include <iosfwd>
#include <iostream>
#include <limits>
#include <list>
#include <map>
#include <numeric>
#include <ostream>
#include <set>
#include <sstream>
#include <stdexcept>
#include <string>
#include <utility>
#include <vector>

// Sytem
#include <sys/time.h>

// Boost
#include <boost/algorithm/string/erase.hpp>
#include <boost/algorithm/string.hpp>
#include <boost/archive/archive_exception.hpp>
#include <boost/archive/text_iarchive.hpp>
#include <boost/archive/text_oarchive.hpp>
#include <boost/assign/list_of.hpp>
#include <boost/assign/std/vector.hpp>
#include <boost/bind.hpp>
#include <boost/filesystem.hpp>
#include <boost/foreach.hpp>
#include <boost/format/format_fwd.hpp>
#include <boost/format.hpp>
#include <boost/function.hpp>
#include <boost/lexical_cast.hpp>
#include <boost/multi_array.hpp>
#include <boost/numeric/ublas/io.hpp>
#include <boost/numeric/ublas/matrix.hpp>
#include <boost/program_options/errors.hpp>
#include <boost/program_options/options_description.hpp>
#include <boost/program_options/parsers.hpp>
#include <boost/program_options/variables_map.hpp>
#include <boost/ptr_container/ptr_vector.hpp>
#include <boost/random.hpp>
#include <boost/regex.hpp>
#include <boost/scoped_array.hpp>
#include <boost/scoped_ptr.hpp>
#include <boost/serialization/vector.hpp>
#include <boost/shared_ptr.hpp>
#include <boost/test/floating_point_comparison.hpp>
#include <boost/test/unit_test.hpp>
#include <boost/tokenizer.hpp>
#include <boost/tuple/tuple.hpp>

// other libraries
#include <gsl/gsl_randist.h>
#include <gsl/gsl_statistics_double.h>

#define MYSQLPP_SSQLS_NO_STATICS
#include <mysql++.h>
#include <ssqls.h>

// Local Includes
#include "consts.h"
#include "io.h"
#include "jphmm_interface.h"
#include "mymath.h"
#include "QuerySequence.h"
#include "read_input.h"
#include "Segmentation.h"
#include "Sequence.h"
#include "settings.h"
#include "sql.h"
#include "Subtype.h"
#include "SubtypeMap.h"
#include "validation.h"

#endif

#endif
