# Supplementary material for: Detection of viral sequence fragments of HIV-1 subfamilies yet unknown
Source: BMC Bioinformatics. 2011 Apr 11;12:93. doi: 10.1186/1471-2105-12-93 (PMC3086866; doi:10.1186/1471-2105-12-93)
Supplement: Additional file 1 — Source code. C++ implementation of USF. [file 1471-2105-12-93-S1.ZIP › src/consts.cpp]

#include "common.h"
#include "consts.h"
#include <string>
#include <sstream>

using namespace std;
using namespace boost::assign;

Consts* Consts::s_instance;


Consts* Consts::instance()
{
	if (!s_instance)
		s_instance = new Consts();
	return s_instance;
}


Consts::Consts()
{
	vector<char> v = list_of('A')('C')('G')('T')('-');
	m_alphabet.init(v);
}
