# Supplementary material for: Detection of viral sequence fragments of HIV-1 subfamilies yet unknown
Source: BMC Bioinformatics. 2011 Apr 11;12:93. doi: 10.1186/1471-2105-12-93 (PMC3086866; doi:10.1186/1471-2105-12-93)
Supplement: Additional file 1 — Source code. C++ implementation of USF. [file 1471-2105-12-93-S1.ZIP › src/consts.h]

/**
 * \file consts.h
 */

#ifndef CONSTS_H_
#define CONSTS_H_

#include <string>
#include "alphabet.h"

//#define DO_TESTING

enum Scenario { COMPLEX_RECOMB = 0, SIMPLE_RECOMB = 1, PURE = 2 };


/**
 * contains all program-wide used entities
 */
class Consts
{
public:
	static Alphabet* alphabet() { return &(instance()->m_alphabet); };
private:
	static Consts* instance();
	static Consts* s_instance;

	Consts();
	Alphabet m_alphabet;
};

#endif /* CONSTS_H_ */
