# Supplementary material for: Detection of viral sequence fragments of HIV-1 subfamilies yet unknown
Source: BMC Bioinformatics. 2011 Apr 11;12:93. doi: 10.1186/1471-2105-12-93 (PMC3086866; doi:10.1186/1471-2105-12-93)
Supplement: Additional file 1 — Source code. C++ implementation of USF. [file 1471-2105-12-93-S1.ZIP › src/dirichlet.cpp]

#include "dirichlet.h"

#include <stdlib.h>
#include <iostream>
#include <fstream>
#include <string>
#include <vector>
#include <deque>
#include <map>

#include <boost/assign/std/vector.hpp>

#include <gsl/gsl_multimin.h>
#include <gsl/gsl_sf_gamma.h>
#include <gsl/gsl_rng.h>

using namespace std;
using namespace boost;
using namespace boost::assign;


/// calculates log(x_1 + ... + x_n) with underflow protection
double sum_log(vector<double> x)
{
	double max = x[0];
	unsigned argmax = 0;
	for (unsigned i = 1; i < x.size(); i++)
		if (x[i] > max) {
			max = x[i];
			argmax = i;
		}

	double ret = max;
	double q = 1;
	for (unsigned k = 0; k < x.size(); k++)
		if (k != argmax)
			q += exp(x[k] - max);
	ret += log(q);

	return ret;
}


struct llh_para_dir_mix_para { unsigned dim; unsigned num_dir_mix; unsigned num_pos; multi_array<unsigned, 2> n; };


// likelihood of a parameter choice for a Dirichlet mixture (cf. Sjölander (1996), p. 343, (A.3))
double llh_para_dir_mix(const gsl_vector *v, void *params)
{
	const bool OUTPUT_DEBUG = 0;

	const unsigned dim = ((llh_para_dir_mix_para*)params)->dim;
	const unsigned num_dir_mix = ((llh_para_dir_mix_para*)params)->num_dir_mix;
	const unsigned num_pos = ((llh_para_dir_mix_para*)params)->num_pos;
	multi_array<unsigned, 2> n = ((llh_para_dir_mix_para*)params)->n;

	if (OUTPUT_DEBUG) {
		cout << "dim: " << dim << endl;
		cout << "num_dir_mix: " << num_dir_mix << endl;
		cout << "num_pos: " << num_pos << endl;
		for (unsigned i = 0; i < num_pos; ++i)
			for (unsigned j = 0; j < dim; ++j)
				cout << "n[" << i << "][" << j << "]: " << n[i][j] << endl;
	}

	deque<double> q(num_dir_mix);
	multi_array<double, 2> alpha(boost::extents[num_dir_mix][dim]);
    for (unsigned i = 0; i < num_dir_mix; ++i)
    	for (unsigned j = 0; j < dim; ++j)
    		alpha[i][j] = exp(gsl_vector_get(v, i * dim + j));
    q[0] = 1;
    for (unsigned i = 0; i < num_dir_mix - 1; ++i)
    	q[i + 1] = exp(gsl_vector_get(v, num_dir_mix * dim + i));

	double sum_q = 0;
	for (unsigned i = 0; i < num_dir_mix; ++i)
		sum_q += q[i];
	for (unsigned i = 0; i < num_dir_mix; ++i)
		q[i] /= sum_q;

	if (OUTPUT_DEBUG) {
		for (unsigned i = 0; i < num_dir_mix; ++i)
			for (unsigned j = 0; j < dim; ++j)
				cout << "alpha[" << i << "][" << j << "]: " << alpha[i][j] << endl;
		for (unsigned i = 0; i < num_dir_mix; ++i)
				cout << "q[" << i << "]: " << q[i] << endl;
		cout << endl;
	}

	double ret = 1;
	for (unsigned i = 0; i < num_pos; ++i) {
		unsigned sum_n = 0;
		for (unsigned j = 0; j < dim; ++j)
			sum_n += n[i][j];

		vector<double> p_mix;
		for (unsigned j = 0; j < num_dir_mix; ++j) {
			double sum_alpha = 0;
			for (unsigned k = 0; k < dim; ++k)
				sum_alpha += alpha[j][k];
			double p = gsl_sf_lngamma(sum_n + 1) + gsl_sf_lngamma(sum_alpha) - gsl_sf_lngamma(sum_n + sum_alpha);
			for (unsigned k = 0; k < dim; ++k) {
				p += gsl_sf_lngamma(n[i][k] + alpha[j][k]) - gsl_sf_lngamma(n[i][k] + 1) - gsl_sf_lngamma(alpha[j][k]);
			}
			p_mix += log(q[j]) + p;
		}
		ret += sum_log(p_mix);
	}
	
	return -ret;
}


// estimate parameters of Dirichlet mixture
void est_para_dir_mix(const multi_array<unsigned, 2> freq, unsigned dim, unsigned num_dir_mix, unsigned num_pos, multi_array<double, 2>* alpha, vector<double>* q)
{
	const bool OUTPUT_DEBUG = 1;
	const double PRECISION = 1e-8;

	const gsl_multimin_fminimizer_type *T =  gsl_multimin_fminimizer_nmsimplex;
	gsl_multimin_fminimizer *s = NULL;
	gsl_vector *ss, *x;
	gsl_multimin_function minex_func;

	size_t iter = 0;
	int status;
	
	gsl_rng* rng = gsl_rng_alloc(gsl_rng_mt19937);
	int rng_seed = time(0);
	gsl_rng_set(rng, rng_seed);
	  
	x = gsl_vector_alloc (num_dir_mix * dim + num_dir_mix - 1);
	for (unsigned i = 0; i < num_dir_mix * dim + num_dir_mix - 1; ++i)
		gsl_vector_set (x, i, gsl_rng_uniform(rng));

	ss = gsl_vector_alloc (num_dir_mix * dim + num_dir_mix - 1);
	gsl_vector_set_all (ss, 1.0 + gsl_rng_uniform(rng));

	minex_func.n = num_dir_mix * dim + num_dir_mix - 1;
	minex_func.f = &llh_para_dir_mix;
	llh_para_dir_mix_para par;
	par.dim = dim;
	par.num_dir_mix = num_dir_mix;
	par.num_pos = num_pos;
	multi_array<unsigned, 2>::extent_gen extents;
	par.n.resize(extents[num_pos][dim]);
	par.n = freq;
	minex_func.params = (void *)&par;

	s = gsl_multimin_fminimizer_alloc (T, num_dir_mix * dim + num_dir_mix - 1);
	gsl_multimin_fminimizer_set (s, &minex_func, x, ss);

	bool solution_singular = false;
	do
	{
		iter++;
	    status = gsl_multimin_fminimizer_iterate(s);

	    if (status)
	    	break;

	    double size = gsl_multimin_fminimizer_size (s);
	    status = gsl_multimin_test_size (size, PRECISION);

	    if (OUTPUT_DEBUG) {
	    	cout << "iter: " << iter << endl;
			cout << "alpha:" << endl;
			for (unsigned i = 0; i < num_dir_mix; ++i) {
				for (unsigned j = 0; j < dim; ++j)
					cout << exp(gsl_vector_get (s->x, i * dim + j)) << " ";
				cout << endl;
			}
			cout << "q: 1 ";
			for (unsigned i = 0; i < num_dir_mix - 1; ++i)
				cout << exp(gsl_vector_get (s->x, num_dir_mix * dim + i)) << " ";
			cout << endl;
			cout << "size: " << size << endl;
			cout << "llh: " << s->fval << endl << endl;
	    }

	    const double LARGE = 1e10;
	    const double SMALL = 1e-10;
		for (unsigned i = 0; i < num_dir_mix; ++i)
			for (unsigned j = 0; j < dim; ++j)
				if ((exp(gsl_vector_get (s->x, i * dim + j)) > LARGE) ||
					(exp(gsl_vector_get (s->x, i * dim + j)) < SMALL))
					solution_singular = true;
	}
	while ((status == GSL_CONTINUE) && !solution_singular);

	for (unsigned i = 0; i < num_dir_mix; ++i)
		for (unsigned j = 0; j < dim; ++j)
			(*alpha)[i][j] = exp(gsl_vector_get(s->x, i * dim + j));
	(*q)[0] = 1;
	for (unsigned i = 0; i < num_dir_mix - 1; ++i)
		(*q)[i + 1] = exp(gsl_vector_get(s->x, num_dir_mix * dim + i));
	double sum_q = 0;
	for (unsigned i = 0; i < num_dir_mix; ++i)
		sum_q += (*q)[i];
	for (unsigned i = 0; i < num_dir_mix; ++i)
		(*q)[i] /= sum_q;

	gsl_vector_free(x);
	gsl_vector_free(ss);
	gsl_multimin_fminimizer_free (s);
}
