# Supplementary material for: Detection of viral sequence fragments of HIV-1 subfamilies yet unknown
Source: BMC Bioinformatics. 2011 Apr 11;12:93. doi: 10.1186/1471-2105-12-93 (PMC3086866; doi:10.1186/1471-2105-12-93)
Supplement: Additional file 1 — Source code. C++ implementation of USF. [file 1471-2105-12-93-S1.ZIP › src/dirichlet.h]

/**
 * \file dirichlet.h
 */

#ifndef DIRICHLET_H_
#define DIRICHLET_H_

#include <vector>
#include <boost/multi_array.hpp>
#include <gsl/gsl_vector_double.h>


double llh_para_dir_mix(const gsl_vector *v, void *params);
void est_para_dir_mix(const boost::multi_array<unsigned, 2> freq, unsigned dim, unsigned num_dir_mix, unsigned num_pos,
		              boost::multi_array<double, 2>* alpha, std::vector<double>* q);

#endif 
