# Supplementary material for: Detection of viral sequence fragments of HIV-1 subfamilies yet unknown
Source: BMC Bioinformatics. 2011 Apr 11;12:93. doi: 10.1186/1471-2105-12-93 (PMC3086866; doi:10.1186/1471-2105-12-93)
Supplement: Additional file 1 — Source code. C++ implementation of USF. [file 1471-2105-12-93-S1.ZIP › src/files.cpp]

#include "files.h"
#include "settings.h"

#include <string>

using namespace std;

const string Files::scratch_dirname = "/c1/scratch/ingo/Unknown_Subtypes";


string Files::alignment_used_seqs_removed_filename() {
	return scratch_dirname + "/alignment/alignment_used_seqs_removed" +
		   (SETTINGS.count("stamp") ? "_" + SETTINGS["stamp"].as<string>() : "") + ".fas";
}

string Files::jphmm_alignment_filename() {
	return scratch_dirname + "/alignment/jphmm_alignment" +
		   (SETTINGS.count("stamp") ? "_" + SETTINGS["stamp"].as<string>() : "") + ".txt";
}

string Files::artificial_recomb_filename() {
	return scratch_dirname + "/query/query_sequence" +
		   (SETTINGS.count("stamp") ? "_" + SETTINGS["stamp"].as<string>() : "") + ".fas";
}
