# Supplementary material for: Detection of viral sequence fragments of HIV-1 subfamilies yet unknown
Source: BMC Bioinformatics. 2011 Apr 11;12:93. doi: 10.1186/1471-2105-12-93 (PMC3086866; doi:10.1186/1471-2105-12-93)
Supplement: Additional file 1 — Source code. C++ implementation of USF. [file 1471-2105-12-93-S1.ZIP › src/files.h]

/*
 * files.h
 */

#ifndef FILES_H_
#define FILES_H_

#include <string>


class Files {
public:
	static std::string alignment_used_seqs_removed_filename();
	static std::string jphmm_alignment_filename();
	static std::string artificial_recomb_filename();

	static const std::string scratch_dirname;
};

#endif /* FILES_H_ */
