# Supplementary material for: Detection of viral sequence fragments of HIV-1 subfamilies yet unknown
Source: BMC Bioinformatics. 2011 Apr 11;12:93. doi: 10.1186/1471-2105-12-93 (PMC3086866; doi:10.1186/1471-2105-12-93)
Supplement: Additional file 1 — Source code. C++ implementation of USF. [file 1471-2105-12-93-S1.ZIP › src/hmm.cpp]

#include "aux_calc.h"
#include "common.h"
#include "consts.h"
#include "hmm.h"
#include "para.h"
#include "Segmentation.h"
#include "output/ProbAnalysis.h"
#include <numeric>
#include <boost/assign/list_inserter.hpp>
#include <boost/assign/std/vector.hpp>
#include <boost/assign/std/set.hpp>
#include <boost/foreach.hpp>
#include <boost/multi_array.hpp>
#include <gsl/gsl_math.h>
#include <gsl/gsl_sf_gamma.h>
#include <gsl/gsl_multimin.h>
extern "C" {
#include "cluster.h"
}

#define foreach BOOST_FOREACH
#define comma ,

using namespace std;
using namespace boost;
using namespace boost::assign;


namespace HMM
{

const unsigned NUM_CHAR = Consts::alphabet()->num_characters();
const unsigned EP_UNKNOWN = 0;
const unsigned EP_KNOWN = 1;


/// get source partition induced by source vector (input (0, 0, 1, 0, 2, 1) yields (0 -> {0, 1, 3}, 1 -> {2, 5}, 2 -> {4}))
map<unsigned, set<unsigned> > get_source_partition(vector<unsigned> v)
{
	map<unsigned, set<unsigned> > ret;
	for (int i = 0; i < v.size(); ++i)
		ret[v[i]] += i;
	return ret;
}


/// get source vector induced by source partition (input (0 -> {0, 1, 3}, 1 -> {2, 5}, 2 -> {4}) yields (0, 0, 1, 0, 2, 1))
vector<unsigned> get_source_vector(map<unsigned, set<unsigned> > prt)
{
	map<unsigned, unsigned> mp;
	foreach (pair<unsigned comma set<unsigned> > pr, prt)
		foreach (unsigned sub, pr.second)
			mp[sub] = pr.first;

	vector<unsigned> ret(mp.rend()->first + 1);
	foreach (pair<unsigned comma unsigned> pr, mp)
		ret[pr.first] = pr.second;
	return ret;
}


/// get all possible combinations of sources
vector< map<unsigned, set<unsigned> > > get_all_source_partitions(unsigned num_sources, unsigned num_subs)
{
	const unsigned FIXED_SUB = 0;
	vector< vector<unsigned> > source_combs;
	for (unsigned n = 0; n < pow((double)num_sources, num_subs - 1); ++n) {
		unsigned m = n;
		vector<unsigned> curr_sources(num_subs);
		for (unsigned i = 0; i < num_subs; ++i) {
			if (i == FIXED_SUB)
				curr_sources[i] = 0;
			else {
				curr_sources[i] = m % num_sources;
				m /= num_sources;
			}
		}

		bool is_ok = true;
		unsigned max_sub = 0;
		for (unsigned i = 0; i < num_subs; ++i) {
			if (i != FIXED_SUB) {
				if (curr_sources[i] > max_sub + 1)
					is_ok = false;
				max_sub = GSL_MAX(max_sub, curr_sources[i]);
			}
		}
		if (num_sources != max_sub + 1)
			is_ok = false;

		if (is_ok) {
			source_combs += curr_sources;
		}
	}

	vector< map<unsigned, set<unsigned> > > ret;
	foreach (vector<unsigned> v, source_combs)
		ret += get_source_partition(v);
	return ret;
}


/// get combinations of sources derived from a given one
vector< map<unsigned, set<unsigned> > > get_derived_source_partitions(map<unsigned, set<unsigned> > source_partition)
{
	vector< map<unsigned, set<unsigned> > > ret;
	foreach (pair<unsigned comma set<unsigned> > pr, source_partition) {
		set<unsigned> curr_subs = pr.second;
		map<unsigned, set<unsigned> > curr_partition = source_partition;
		for (unsigned n = 1; n < pow(2, curr_subs.size() - 1); ++n) {
			set<unsigned> subs_staying = list_of(*curr_subs.begin());
			set<unsigned> subs_moving;
			unsigned m = n;
			bool is_first = true;
			for (set<unsigned>::iterator it = curr_subs.begin(); it != curr_subs.end(); ++it) {
				if (is_first)
					 is_first = false;
				else {
					if (m % 2)
						subs_moving += *it;
					else
						subs_staying += *it;
					m /= 2;
				}
			}
			curr_partition[pr.first] = subs_staying;
			curr_partition[source_partition.rbegin()->first + 1] = subs_moving;
			ret += curr_partition;
		}
	}

	return ret;
}


/// logarithm of generalized Beta function
template <class T> double ln_beta(vector<T> v)
{
	double ret = 0;
	double sum = 0;
	for (int i = 0; i < v.size(); ++i) {
		ret += gsl_sf_lngamma(v[i]);
		sum += v[i];
	}
	ret -= gsl_sf_lngamma(sum);
	return ret;
}


/// generalized Beta function
template <class T> double beta(vector<T> v)
{
	return exp(ln_beta(v));
}

double symm_KL_div(vector<double> p, vector<double> q)
{
	double ret = 0;
	for (unsigned i = 0; i < p.size(); ++i)
		ret += p[i] * log(p[i] / q[i]) + q[i] * log(q[i] / p[i]);
	return ret;
}


// estimate emission probability for all subtypes together
multi_array<double, 2> calc_ep(unsigned begin_pos, unsigned end_pos, double prior_prob, vector<double> prior)
{
	const bool OUTPUT_PROGRESS = 0;
	const bool OUTPUT_DEBUG = 0;
	const bool OUTPUT_DEBUG_DETAILS = 0;
	double sum_prior = accumulate(prior.begin(), prior.end(), 0.0);

	unsigned MAX_NUM_CLUSTERS = 3;
	vector<double> rho = list_of(0.85)(0.09)(0.06);

	set<Subtype::NameType> subs_set = SubtypeMap::get_all_subtype_names();
	vector<Subtype::NameType> all_subs(subs_set.begin(), subs_set.end());
	unsigned num_subs = all_subs.size();

	multi_array<double, 2> ret(extents[multi_array_types::extent_range(begin_pos, end_pos)][NUM_CHAR]);

	vector<double> gap_fraction = SubtypeMap::get_gap_fraction();
	for (unsigned pos = begin_pos; pos < end_pos; ++pos) {
		if (gap_fraction[pos] <= Para::max_gap_fraction) {
			if (OUTPUT_PROGRESS)
				cout << "pos: " << pos << endl;

			multi_array<unsigned, 2> N(extents[num_subs][NUM_CHAR]);
			N = SubtypeMap::get_nucl_freq(pos);
			vector<unsigned> subs_size(num_subs);
			set<unsigned> present_nucl;
			for (int j = 0; j < num_subs; ++j)
				for (int k = 0; k < NUM_CHAR; ++k) {
					subs_size[j] += N[j][k];
					if (N[j][k])
						present_nucl += k;
				}

			if (OUTPUT_DEBUG_DETAILS) {
				for (int j = 0; j < num_subs; ++j)
					for (int k = 0; k < NUM_CHAR; ++k)
						cout << "N[" << j << "][" << k <<"] = " << N[j][k] << endl;
				cout << endl;
			}

			double p_max_global = 0;   // maximum likelihood
			map< unsigned, set<unsigned> > source_part_max_global;   // source partition with maximum likelihood
			map<unsigned, map< unsigned, set<unsigned> > > source_part_max_local;   // source partition with maximum likelihood among partitions with given number of sources
			map< map<unsigned, set<unsigned> >, double> probs;

			unsigned curr_max_num_sources = (present_nucl.size() > 1) ? MAX_NUM_CLUSTERS : 1;
			map<unsigned, double> p_max_local;   // maximum likelihood among partitions with given number of sources
			unsigned num_sources = 1;
			while ((num_sources <= curr_max_num_sources) &&
				   ((num_sources < 3) || (p_max_local[num_sources - 2] / p_max_local[num_sources - 1] < 0.5))) {
				if (OUTPUT_DEBUG_DETAILS)
					cout << "num_sources: " << num_sources << endl;

				vector< map<unsigned, set<unsigned> > > source_parts;
				if (num_sources < 3)
					source_parts = get_all_source_partitions(num_sources, num_subs);
				else
					source_parts = get_derived_source_partitions(source_part_max_local[num_sources - 1]);

				for (unsigned n = 0; n < source_parts.size(); ++n) {
					map<unsigned, set<unsigned> > curr_source_parts;
					curr_source_parts = source_parts[n];
					if (OUTPUT_DEBUG_DETAILS)
						cout << "curr_source_parts: " << get_source_vector(curr_source_parts) << endl;

					double t = 0;
					foreach (pair<unsigned comma set<unsigned> > pr, curr_source_parts) {
						unsigned sum_N = 0;
						vector<unsigned> sum_N_part(NUM_CHAR);
						foreach (unsigned s, pr.second) {
							double r = gsl_sf_lngamma(subs_size[s] + 1);
							for (int i = 0; i < NUM_CHAR; ++i) {
								r -= gsl_sf_lngamma(N[s][i] + 1);
								sum_N_part[i] += N[s][i];
							}
							sum_N += subs_size[s];
							t += r;
						}

						double u = -gsl_sf_lngamma(sum_N + sum_prior) - ln_beta(Para::alpha);
						for (int i = 0; i < NUM_CHAR; ++i)
							u += gsl_sf_lngamma(sum_N_part[i] + Para::alpha[i]);
						t += u;
						if (OUTPUT_DEBUG_DETAILS)
							cout << "u: " << u << endl << endl;
					}

					double p = rho[num_sources - 1] * exp(t);
					if (OUTPUT_DEBUG_DETAILS) {
						cout << "rho: " << rho[num_sources - 1] << endl;
						cout << "exp(t): " << exp(t) << endl;
					}
					probs[curr_source_parts] = p;
					if (p > p_max_local[num_sources]) {
						p_max_local[num_sources] = p;
						source_part_max_local[num_sources] = curr_source_parts;
					}

					if (OUTPUT_DEBUG_DETAILS) {
						cout << "p (" << pos << "): " << p << endl << endl << endl;
					}
				}   // for n

				++num_sources;
			}   // while num_sources

			if (OUTPUT_DEBUG) {
				cout << "probs: " << endl;
				foreach (pair< map< unsigned comma set<unsigned> > comma double> p, probs)
					cout << get_source_vector(p.first) << ": " << p.second << endl;
			}

			foreach (pair< map< unsigned comma set<unsigned> > comma double> p, probs)
				if (p.second > p_max_global) {
					p_max_global = p.second;
					source_part_max_global = p.first;

				}

			if (OUTPUT_DEBUG)
				cout << "source_part_max: " << get_source_vector(source_part_max_global) << " (" << p_max_global << ")" << endl;
			if (OUTPUT_DEBUG_DETAILS) {
				cout << "source_part_max_local: " << endl;
				foreach (pair <unsigned comma map< unsigned comma set<unsigned> > > pr, source_part_max_local)
					cout << pr.first << ": " << get_source_vector(pr.second) << endl;
				cout << endl;
			}

			map< unsigned, vector<double> > est_ep_source;
			foreach (pair< unsigned comma set<unsigned> > p, source_part_max_global) {
				unsigned sum_N = 0;
				vector<unsigned> sum_N_part(NUM_CHAR);
				foreach (unsigned s, p.second) {
					for (unsigned i = 0; i < NUM_CHAR; ++i)
						sum_N_part[i] += N[s][i];
					sum_N += subs_size[s];
				}

				est_ep_source[p.first].resize(NUM_CHAR);
				for (unsigned i = 0; i < NUM_CHAR; ++i)
					est_ep_source[p.first][i] = (sum_N_part[i] + Para::alpha[i]) / (sum_N + sum_prior);
			}

			foreach (pair< unsigned comma vector<double> > p, est_ep_source)
				for (unsigned i = 0; i < NUM_CHAR; ++i)
					ret[pos][i] += p.second[i] * source_part_max_global[p.first].size();
			for (unsigned i = 0; i < NUM_CHAR; ++i) {
				ret[pos][i] /= num_subs;
				ret[pos][i] *= 1 - prior_prob;
				ret[pos][i] += prior_prob * prior[i];
			}

			if (OUTPUT_DEBUG) {
				cout << "source_part_max: " << get_source_vector(source_part_max_global) << endl;
				cout << "est_ep_source: " << endl;
				foreach (pair< unsigned comma vector<double> > p, est_ep_source)
					cout << p.first << ": " << p.second << endl;
				cout << "est_ep(" << pos << "): ";
				for (unsigned i = 0; i < NUM_CHAR; ++i)
					cout << format("%1.5f ") % ret[pos][i];
				cout << endl;
			}
		}   // if gap_fraction
	}   // for pos

	return ret;
}


// estimate emission probability for all subtypes together
vector<double> calc_ep(unsigned pos, double prior_prob, vector<double> prior)
{
	vector<double> ret(NUM_CHAR);
	multi_array<double, 2> ep(extents[multi_array_types::extent_range(pos, pos + 1)][NUM_CHAR]);
	ep = calc_ep(pos, pos + 1, prior_prob, prior);
	for (unsigned i = 0; i < NUM_CHAR; ++i)
		ret[i] = ep[pos][i];
	return ret;
}


// estimate emission probability for unknown subtype and for subtype assigned to the genome
multi_array<double, 3> calc_ep_known_and_unknown(QuerySequence::SubtypeBreakpointList bps, QuerySequence::SubtypeTypeList segm_subs, unsigned begin_pos, unsigned end_pos)
{
	const bool OUTPUT_DEBUG = 0;

	set<Subtype::NameType> subs_set = SubtypeMap::get_all_subtype_names();
	vector<Subtype::NameType> all_subs(subs_set.begin(), subs_set.end());
	unsigned num_subs = all_subs.size();

	multi_array<double, 3> ret(extents[2][multi_array_types::extent_range(begin_pos, end_pos)][NUM_CHAR]);
	multi_array<double, 2> ep_unknown(extents[multi_array_types::extent_range(begin_pos, end_pos)][NUM_CHAR]);
	ep_unknown = calc_ep(begin_pos, end_pos, Para::prob_prior, Para::alpha);

	vector<double> gap_fraction = SubtypeMap::get_gap_fraction();
	for (unsigned pos = begin_pos; pos < end_pos; ++pos) {
		if (gap_fraction[pos] <= Para::max_gap_fraction) {
			if (OUTPUT_DEBUG)
				cout << "pos: " << pos << endl;

			multi_array<unsigned, 2> N(extents[num_subs][NUM_CHAR]);
			N = SubtypeMap::get_nucl_freq(pos);

			for (unsigned i = 0; i < NUM_CHAR; ++i)
				ret[EP_UNKNOWN][pos][i] = ep_unknown[pos][i];

			Segmentation::BreakpointList::const_iterator i = upper_bound(bps.begin(), bps.end(), pos);
			unsigned genome_sub_idx = find (all_subs.begin(), all_subs.end(), segm_subs[i - 1 - bps.begin()]) - all_subs.begin();
			double sum = 0;
			for (unsigned i = 0; i < NUM_CHAR; ++i) {
				double x = N[genome_sub_idx][i] + Para::alpha[i];
				ret[EP_KNOWN][pos][i] = x;
				sum += x;
			}
			for (unsigned i = 0; i < NUM_CHAR; ++i)
				ret[EP_KNOWN][pos][i] /= sum;

			if (OUTPUT_DEBUG) {
				cout << "est_ep[KNOWN](" << pos << "): ";
				for (unsigned i = 0; i < NUM_CHAR; ++i)
					cout << format("%1.5f ") % ret[EP_KNOWN][pos][i];
				cout << endl << endl;
			}
		}   // if gap_fraction
	}   // for pos

	return ret;
}


/// find U/K-segmentation of query sequence
Segmentation find_segmentation(QuerySequence::SubtypeBreakpointList bps, QuerySequence::SubtypeTypeList subs, string aligned_query_str, unsigned begin_pos, unsigned end_pos, bool do_analysis)
{
	const bool OUTPUT_DEBUG = 0;
	const bool OUTPUT_DEBUG_DETAILS = 0;
	const unsigned UNKNOWN = 0;
	const unsigned KNOWN_VIS = 1;
	const unsigned KNOWN_UNVIS = 2;
	const unsigned NUM_STATES = 3;

	multi_array<double, 3> est_ep(extents[2][multi_array_types::extent_range(begin_pos, end_pos)][NUM_CHAR]);
	est_ep = calc_ep_known_and_unknown(bps, subs, begin_pos, end_pos);

	// Viterbi (cf. Durbin p. 56)
	vector<double> gap_fraction = SubtypeMap::get_gap_fraction();
	const double jp_first = Para::jump_prob_hmm_first;
	const double jp_norm = Para::jump_prob_hmm_normal;
	multi_array<double, 2> v(extents[NUM_STATES][multi_array_types::extent_range(begin_pos, end_pos)]);
	multi_array<unsigned, 2> ptr(extents[NUM_STATES][multi_array_types::extent_range(begin_pos + 1, end_pos)]);
	map<unsigned, unsigned> pi;
	map<unsigned, unsigned> q_idx;
	for (unsigned pos = begin_pos + 1; pos < end_pos; ++pos)
		q_idx[pos] = Consts::alphabet()->idx(aligned_query_str[pos]);
	vector<unsigned> valid_pos;
	for (unsigned pos = begin_pos; pos < end_pos; ++pos)
		if (gap_fraction[pos] <= Para::max_gap_fraction)
			valid_pos += pos;

	// forward
	v[UNKNOWN][valid_pos.front()] = log(est_ep[EP_UNKNOWN][valid_pos.front()][q_idx[valid_pos.front()]]) + log(jp_first) - log(jp_norm);
	v[KNOWN_UNVIS][valid_pos.front()] = log(est_ep[EP_KNOWN][valid_pos.front()][q_idx[valid_pos.front()]]);
	v[KNOWN_VIS][valid_pos.front()] = -numeric_limits<double>::max();
	for (unsigned vp = 1; vp < valid_pos.size(); ++vp) {
		// state UNKNOWN
		double p_uk = v[UNKNOWN][valid_pos[vp - 1]] + log(1 - jp_norm);
		double p_k_uv = v[KNOWN_UNVIS][valid_pos[vp - 1]] + log(jp_norm);
		double p_k_v = v[KNOWN_VIS][valid_pos[vp - 1]] + log(jp_first);
		if (p_uk > p_k_uv) {
			if (p_uk > p_k_v) {
				v[UNKNOWN][valid_pos[vp]] = p_uk;
				ptr[UNKNOWN][valid_pos[vp]] = UNKNOWN;
			}
			else {
				v[UNKNOWN][valid_pos[vp]] = p_k_v;
				ptr[UNKNOWN][valid_pos[vp]] = KNOWN_VIS;
			}
		}
		else {
			if (p_k_uv > p_k_v) {
				v[UNKNOWN][valid_pos[vp]] = p_k_uv;
				ptr[UNKNOWN][valid_pos[vp]] = KNOWN_UNVIS;
			}
			else {
				v[UNKNOWN][valid_pos[vp]] = p_k_v;
				ptr[UNKNOWN][valid_pos[vp]] = KNOWN_VIS;
			}
		}
		v[UNKNOWN][valid_pos[vp]] += log(est_ep[EP_UNKNOWN][valid_pos[vp]][q_idx[valid_pos[vp]]]);
		// state KNOWN_VIS
		p_uk = v[UNKNOWN][valid_pos[vp - 1]] + log(jp_norm);
		p_k_v = v[KNOWN_VIS][valid_pos[vp - 1]] + log(1 - jp_norm);
		if (p_uk > p_k_v) {
			v[KNOWN_VIS][valid_pos[vp]] = p_uk;
			ptr[KNOWN_VIS][valid_pos[vp]] = UNKNOWN;
		}
		else {
			v[KNOWN_VIS][valid_pos[vp]] = p_k_v;
			ptr[KNOWN_VIS][valid_pos[vp]] = KNOWN_VIS;
		}
		v[KNOWN_VIS][valid_pos[vp]] += log(est_ep[EP_KNOWN][valid_pos[vp]][q_idx[valid_pos[vp]]]);
		// state KNOWN_UNVIS
		v[KNOWN_UNVIS][valid_pos[vp]] = v[KNOWN_UNVIS][valid_pos[vp - 1]] + log(1 - jp_first);
		ptr[KNOWN_UNVIS][valid_pos[vp]] = KNOWN_UNVIS;
		v[KNOWN_UNVIS][valid_pos[vp]] += log(est_ep[EP_KNOWN][valid_pos[vp]][q_idx[valid_pos[vp]]]);
	}

	// backward
	double max = -numeric_limits<double>::max();
	unsigned argmax = 0;
	for (unsigned i = 0; i < NUM_STATES; ++i)
		if (v[i][valid_pos.back()] >= max) {
			argmax = i;
			max = v[i][valid_pos.back()];
		}
	pi[valid_pos.back()] = argmax;
	for (int vp = valid_pos.size() - 2; vp >= 0; --vp) {
		pi[valid_pos[vp]] = ptr[pi[valid_pos[vp + 1]]][valid_pos[vp + 1]];
	}

	bool is_beginning_known = (pi[valid_pos.front()] == KNOWN_UNVIS);
	Segmentation::BreakpointList bp;
	unsigned curr_state = pi[valid_pos.front()];
	bp += begin_pos;
	for (unsigned vp = 0; vp < valid_pos.size(); ++vp)
		if (pi[valid_pos[vp]] != curr_state) {
			bp += valid_pos[vp];
			curr_state = pi[valid_pos[vp]];
		}
	bp += end_pos;

	if (OUTPUT_DEBUG) {
		for (unsigned vp = 0; vp < valid_pos.size(); ++vp) {
			string str = "";
			switch (pi[valid_pos[vp]]) {
			case UNKNOWN:
				str = "U   ";
				break;
			case KNOWN_VIS:
				str = "K-V ";
						break;
			case KNOWN_UNVIS:
				str = "K-UV";
				break;
			}
			cout << valid_pos[vp] << " " << str << " " << Consts::alphabet()->character(q_idx[valid_pos[vp]])
				 << "   ";
			for (unsigned i = 0; i < NUM_CHAR; ++i)
				cout << format("%1.4f ") % est_ep[EP_UNKNOWN][valid_pos[vp]][i];
			cout << "  ";
			for (unsigned i = 0; i < NUM_CHAR; ++i)
				cout << format("%1.4f ") % est_ep[EP_KNOWN][valid_pos[vp]][i];
			cout << "  ";
			if (vp)
				cout << ptr[UNKNOWN][valid_pos[vp]] << " " << ptr[KNOWN_VIS][valid_pos[vp]] << " " << ptr[KNOWN_UNVIS][valid_pos[vp]];
			else
				cout << "     ";
			cout << "   ";
			cout << format("%e ") % v[UNKNOWN][valid_pos[vp]] << " " << format("%e ") % v[KNOWN_VIS][valid_pos[vp]]
			     << " " << format("%e ") % v[KNOWN_UNVIS][valid_pos[vp]];
			cout << "   ";
			cout << format("%e ") % exp(v[UNKNOWN][valid_pos[vp]]) << " " << format("%e ") % exp(v[KNOWN_VIS][valid_pos[vp]])
				 << " " << format("%e ") % exp(v[KNOWN_UNVIS][valid_pos[vp]]);
			cout << endl;
		}
		cout << endl;
	}

	if (do_analysis)
		ep_analysis(aligned_query_str, est_ep, begin_pos, end_pos);

	return Segmentation(bp, is_beginning_known);
}


struct llh_para { unsigned begin_pos; unsigned end_pos; multi_array<unsigned, 3>* N; vector<Subtype::NameType> all_subs; };

// aux function for calc_prior
double llh (double x, void *params)
{
	const bool OUTPUT_DEBUG = 1;
	const unsigned STEP_SIZE = 1;
	const unsigned OFFSET = 0;

	double ret = 0;
	llh_para *para = (llh_para *)params;

	double prior_prob = exp(x);
	if (OUTPUT_DEBUG)
		cout << "prior_prob: " << prior_prob << endl;
	vector<double> prior(NUM_CHAR);
	double sum = 0;
	for (unsigned i = 0; i < NUM_CHAR; ++i) {
		prior[i] = Para::alpha[i];
		sum += prior[i];
	}
	for (unsigned i = 0; i < NUM_CHAR; ++i)
		prior[i] /= sum;

	for (unsigned sub = 0; sub < para->all_subs.size(); ++sub) {
		SubtypeMap::push();
		SubtypeMap::remove_subtype(para->all_subs[sub]);
		vector<double> gap_fraction = SubtypeMap::get_gap_fraction();
		for (unsigned pos = para->begin_pos + OFFSET; pos < para->end_pos; pos += STEP_SIZE) {
			if (gap_fraction[pos] <= Para::max_gap_fraction) {
				if (OUTPUT_DEBUG)
					cout << "sub: " << sub << "  pos: " << pos << endl;
				set<Subtype::NameType> subs_set = SubtypeMap::get_all_subtype_names();
				vector<Subtype::NameType> curr_subs(subs_set.begin(), subs_set.end());

				vector<double> ep = calc_ep(pos, prior_prob, prior);

				for (unsigned i = 0; i < NUM_CHAR; ++i)
					ret += log(ep[i]) * (*para->N)[sub][pos][i];
			}   // if gap_fraction
		}   // for pos
		SubtypeMap::pop();
	}   // for sub

	return -ret;
}


// calculate probability of prior from all subtypes
vector<double> calc_prior(unsigned begin_pos, unsigned end_pos)
{
	const bool OUTPUT_DEBUG = 1;
	const double PRECISION = 1e-3;
	const double PRIOR_PROB_INIT = 0.001;
	const double LOWER_BOUND = 0.0001;
	const double UPPER_BOUND = 0.2;

	set<Subtype::NameType> subs_set = SubtypeMap::get_all_subtype_names();
	vector<Subtype::NameType> all_subs(subs_set.begin(), subs_set.end());
	unsigned num_subs = all_subs.size();
	multi_array<unsigned, 3> N(extents[num_subs][multi_array_types::extent_range(begin_pos, end_pos)][NUM_CHAR]);
	N = SubtypeMap::get_nucl_freq(begin_pos, end_pos);

	llh_para par = { begin_pos, end_pos, &N, all_subs };

    int status;
    int iter = 0, max_iter = 100;
    const gsl_min_fminimizer_type *T;
    gsl_min_fminimizer *s;
    double m = log(PRIOR_PROB_INIT);
    double a = log(LOWER_BOUND), b = log(UPPER_BOUND);
    gsl_function F;

    F.function = &llh;
    F.params = &par;

    T = gsl_min_fminimizer_brent;
    s = gsl_min_fminimizer_alloc (T);
    gsl_min_fminimizer_set (s, &F, m, a, b);

    printf ("using %s method\n",
            gsl_min_fminimizer_name (s));

    printf ("%5s [%9s, %9s] %9s %9s\n",
            "iter", "lower", "upper", "min",
            "err(est)");

    printf ("%5d [%.7f, %.7f] %.7f %.7f\n",
            iter, exp(a), exp(b),
            exp(m), exp(b) - exp(a));

    do
      {
        iter++;
        status = gsl_min_fminimizer_iterate (s);

        m = gsl_min_fminimizer_x_minimum (s);
        a = gsl_min_fminimizer_x_lower (s);
        b = gsl_min_fminimizer_x_upper (s);

        status
          = gsl_min_test_interval (a, b, PRECISION, 0.0);

        if (status == GSL_SUCCESS)
          printf ("Converged:\n");

        printf ("%5d [%.7f, %.7f] "
                "%.7f %.7f\n",
                iter, exp(a), exp(b),
                exp(m), exp(b) - exp(a));
      }
    while (status == GSL_CONTINUE && iter < max_iter);
}


// get distance to original U/K-segmentation and the estimated U/K-segmentation
pair<double, Segmentation> distance_and_est_segm(unsigned hmm_start, unsigned hmm_end, string aligned_query_str,
												 QuerySequence::SubtypeBreakpointList bps_assigned_subs, QuerySequence::SubtypeTypeList assigned_subs,
												 Segmentation target_segm, bool do_analysis)
{
	Segmentation est_segm = HMM::find_segmentation(bps_assigned_subs, assigned_subs, aligned_query_str, hmm_start, hmm_end, do_analysis);
	double dist = est_segm.distance(target_segm, aligned_query_str);
	cout << "dist: " << dist << endl;
	cout << "est_segm: " << est_segm << endl;
	cout << "target_segm: " << target_segm << endl;
	return make_pair(dist, est_segm);

}


}
