# Supplementary material for: Detection of viral sequence fragments of HIV-1 subfamilies yet unknown
Source: BMC Bioinformatics. 2011 Apr 11;12:93. doi: 10.1186/1471-2105-12-93 (PMC3086866; doi:10.1186/1471-2105-12-93)
Supplement: Additional file 1 — Source code. C++ implementation of USF. [file 1471-2105-12-93-S1.ZIP › src/hmm.h]

/**
 * \file hmm.h
 */

#ifndef HMM_H_
#define HMM_H_

#include <vector>

class Segmentation;

namespace HMM
{

Segmentation find_segmentation(QuerySequence::SubtypeBreakpointList bps, QuerySequence::SubtypeTypeList subs, std::string aligned_query_str,
		                       unsigned begin_pos, unsigned end_pos, bool do_analysis = false);
std::vector<double> calc_prior(unsigned begin_pos, unsigned end_pos);
std::pair<double, Segmentation> distance_and_est_segm(unsigned hmm_start, unsigned hmm_end, std::string aligned_query_str,
													  QuerySequence::SubtypeBreakpointList bps_assigned_subs, QuerySequence::SubtypeTypeList assigned_subs,
												      Segmentation target_segm, bool do_analysis = false);

}

#endif /* HMM_H_ */
