# Supplementary material for: Detection of viral sequence fragments of HIV-1 subfamilies yet unknown
Source: BMC Bioinformatics. 2011 Apr 11;12:93. doi: 10.1186/1471-2105-12-93 (PMC3086866; doi:10.1186/1471-2105-12-93)
Supplement: Additional file 1 — Source code. C++ implementation of USF. [file 1471-2105-12-93-S1.ZIP › src/io.cpp]

#include "io.h"

#include <boost/format.hpp>
#include <boost/multi_array.hpp>

using namespace std;
using namespace boost;


ostream& operator<<(ostream& s, const multi_array<double, 2>& ar)
{
	for (unsigned i = 0; i < ar.shape()[0]; ++i) {
		for (unsigned j = 0; j < ar.shape()[1]; ++j)
			s << format("%10.5f ") % ar[i][j];
		s << endl;
	}
	return s;
}


ostream& operator<<(ostream& s, const multi_array<char, 2>& ar)
{
	for (unsigned i = 0; i < ar.shape()[0]; ++i) {
		for (unsigned j = 0; j < ar.shape()[1]; ++j)
			s << ar[i][j];
		s << endl;
	}
	return s;
}
