# Supplementary material for: Detection of viral sequence fragments of HIV-1 subfamilies yet unknown
Source: BMC Bioinformatics. 2011 Apr 11;12:93. doi: 10.1186/1471-2105-12-93 (PMC3086866; doi:10.1186/1471-2105-12-93)
Supplement: Additional file 1 — Source code. C++ implementation of USF. [file 1471-2105-12-93-S1.ZIP › src/io.h]

// TODO: rename io.h reasonably
#ifndef IO_H_
#define IO_H_

#include <ostream>
#include <list>
#include <map>
#include <set>
#include <vector>
#include <boost/multi_array.hpp>


// *****************************************************************************
// * Output of STL-container
// *****************************************************************************

template<class T, class U> std::ostream& operator<<(std::ostream& s, const std::pair<T, U>& p)
{
	s << p.first << " " << p.second;
	return s;
}


template<class T> std::ostream& operator<<(std::ostream& s, const std::vector<T>& v)
{
	for (typename std::vector<T>::const_iterator it = v.begin(); it != v.end(); ++it)
		s << *it << " ";
	return s;
}


template<class T> std::ostream& operator<<(std::ostream& s, const std::vector<T*>& v)
{
	for (typename std::vector<T*>::const_iterator it = v.begin(); it != v.end(); ++it) {
		s << **it << " ";
	}
	return s;
}


template<class T> std::ostream& operator<<(std::ostream& s, const std::list<T>& l)
{
	for (typename std::list<T>::const_iterator it = l.begin(); it != l.end(); ++it)
		s << *it << " ";
	return s;
}


template<class T> std::ostream& operator<<(std::ostream& s, const std::list<T*>& l)
{
	for (typename std::list<T*>::const_iterator it = l.begin(); it != l.end(); ++it) {
		s << **it << " ";
	}
	return s;
}


template<class T> std::ostream& operator<<(std::ostream& s, const std::set<T>& l)
{
	for (typename std::set<T>::const_iterator it = l.begin(); it != l.end(); ++it) {
		s << *it << " ";
	}
	return s;
}


template<class T> std::ostream& operator<<(std::ostream& s, const std::set<T*>& l)
{
	for (typename std::set<T*>::const_iterator it = l.begin(); it != l.end(); ++it) {
		s << **it << " ";
	}
	return s;
}


template<class K, class V> std::ostream& operator<<(std::ostream& s, const std::map<K, V>& mp)
{
	for (typename std::map<K, V>::const_iterator it = mp.begin(); it != mp.end(); ++it)
		s << (*it).first << " => " << (*it).second << "   ";
	return s;
}


std::ostream& operator<<(std::ostream& s, const boost::multi_array<double, 2>& ar);

std::ostream& operator<<(std::ostream& s, const boost::multi_array<char, 2>& ar);

#endif
