# Supplementary material for: Detection of viral sequence fragments of HIV-1 subfamilies yet unknown
Source: BMC Bioinformatics. 2011 Apr 11;12:93. doi: 10.1186/1471-2105-12-93 (PMC3086866; doi:10.1186/1471-2105-12-93)
Supplement: Additional file 1 — Source code. C++ implementation of USF. [file 1471-2105-12-93-S1.ZIP › src/io_alignment.cpp]

#include "common.h"
#include "io_alignment.h"

#include <boost/assign/std/vector.hpp>
#include <boost/foreach.hpp>

using namespace std;
using namespace boost;
using namespace boost::assign;

#define foreach BOOST_FOREACH
#define comma ,


namespace io_alignment {

vector< pair<string, string> > read_fasta(string filename)
{
	ifstream ifs(filename.c_str());
	if (!ifs)
		throw runtime_error("Fasta file not found");

	vector< pair<string, string> > ret;
	pair<string, string> curr_pair;
	bool is_first_seq = true;
	bool is_first_line = true;
	while (!ifs.eof()) {
		string line;
		getline(ifs, line);
		if (is_first_line) {
			if (line[0] != '>')
				throw runtime_error("Fasta file does not start with '>'");
			is_first_line = false;
		}
		if (line[0] == '>') {
			if (is_first_seq) {
				is_first_seq = false;
			}
			else {
				ret += curr_pair;
			}
			curr_pair.first = line.substr(1);
			curr_pair.second = "";
		}
		else {
			curr_pair.second += line;
		}
	}
	ret += curr_pair;
	foreach (pair<string comma string> pr, ret) {
		if (pr.first.empty())
			throw runtime_error("A sequence name is empty");
		if (pr.first.empty())
			throw runtime_error("A sequence is empty");
	}
	return ret;
}

}   // namespace io_alignment
