# Supplementary material for: Detection of viral sequence fragments of HIV-1 subfamilies yet unknown
Source: BMC Bioinformatics. 2011 Apr 11;12:93. doi: 10.1186/1471-2105-12-93 (PMC3086866; doi:10.1186/1471-2105-12-93)
Supplement: Additional file 1 — Source code. C++ implementation of USF. [file 1471-2105-12-93-S1.ZIP › src/io_alignment.h]

#ifndef IO_ALIGNMENT_H_
#define IO_ALIGNMENT_H_

#include <vector>
#include <string>

namespace io_alignment {

std::vector< std::pair<std::string, std::string> >  read_fasta(std::string filename);

}   // namespace io_alignment

#endif /* IO_ALIGNMENT_H_ */
