# Supplementary material for: Detection of viral sequence fragments of HIV-1 subfamilies yet unknown
Source: BMC Bioinformatics. 2011 Apr 11;12:93. doi: 10.1186/1471-2105-12-93 (PMC3086866; doi:10.1186/1471-2105-12-93)
Supplement: Additional file 1 — Source code. C++ implementation of USF. [file 1471-2105-12-93-S1.ZIP › src/jphmm_interface.cpp]

/**
 * @file jphmm_interface.cpp
 * Implementation of the functions that interface with jpHMM.
 */

#include "common.h"
#include "files.h"
#include "jphmm_interface.h"
#include "settings.h"
#include <algorithm>
#include <cassert>
#include <fstream>
#include <iostream>
#include <boost/regex.hpp>
#include <boost/lexical_cast.hpp>
#include <boost/algorithm/string.hpp>
#include <boost/assign/std/vector.hpp>
#include <boost/assign/list_of.hpp>


using namespace std;
using namespace boost;
using namespace boost::assign;


// get the subtype segmentation of the query sequence, 'unknown_subtype' is assumed to be unknown
SubtypeSegmentationInfo get_sub_segmentation(const fs::path& jphmm_dir, const fs::path& queryfile,
							         	     double jump_probability, Subtype::NameType unknown_subtype)
{
	const bool SKIP_JPHMM = 0;

	SubtypeMap::push();

	#ifdef DO_TESTING
		if (unknown_subtype == ' ')
			throw runtime_error("no unknown subtype provided");
	#endif

	if (unknown_subtype != ' ')
		SubtypeMap::remove_subtype(unknown_subtype);
	if (SETTINGS["species"].as<string>() == "HIV") {
		SubtypeMap::remove_subtype('H');
		SubtypeMap::remove_subtype('J');
		SubtypeMap::remove_subtype('K');
		if (unknown_subtype == 'B')
			SubtypeMap::remove_subtype('D');
		if (unknown_subtype == 'D')
			SubtypeMap::remove_subtype('B');
	}

	// run jphmm
	string jphmm_bin = (jphmm_dir / "src" / "jpHMM").string();
	string prior_filename = (jphmm_dir / SETTINGS["jphmm.prior"].as<string>()).string();
	fs::path output_dir(SETTINGS["jphmm.output"].as<string>());
	string alignment_filename = Files::jphmm_alignment_filename();
	fs::path alignmentfile(alignment_filename);
	SubtypeMap::write_to_jphmm_file(alignmentfile.string());
	string cmd = jphmm_bin + " -v HIV -s " + queryfile.string() + " -i " + alignmentfile.string() + " -a " + prior_filename +
	             " -j " + lexical_cast<string>(jump_probability) + " -O " + SETTINGS["jphmm.output"].as<string>();
	if (SETTINGS.count("stamp"))
		cmd += " -X " + SETTINGS["stamp"].as<string>();
	cout << "CMD: " << cmd << endl;
	if (SKIP_JPHMM)
		cout << "command jpHMM not executed" << endl;
	else {
		if (std::system(cmd.c_str()))
			throw runtime_error("jpHMM not called successfully");
		cout << "command jpHMM executed" << endl;
	}

	SubtypeSegmentationInfo tmp;
	try
	{
		string filename = SETTINGS.count("stamp") ?
						  "recombination_incl_gaps_" + SETTINGS["stamp"].as<string>() +".txt" :
						  "recombination_incl_gaps.txt";
		tmp = read_subtype_segmentation(output_dir / filename);
	}
	catch(runtime_error& e)
	{
		cout << "WARNING: " << e.what();
		cout << " - Trying to read segmentation without gaps...\n";
		string filename = SETTINGS.count("stamp") ?
						  "recombination_" + SETTINGS["stamp"].as<string>() +".txt" :
						  "recombination.txt";
		tmp = read_subtype_segmentation(output_dir / filename);
	}
	SubtypeMap::pop();

	fs::remove(queryfile);
	fs::remove(alignmentfile);
	return tmp;
}


/**
 * Read the next line from in that matches a given regex.
 * @return true if such a line could be found (then match contains the matches
 *         and line the line), or false if no more match could be found.
 */
bool get_next_match(istream& in, const regex& re, string* line, smatch* match)
{
	while (getline(in, *line))
	{
		if (regex_match(*line, *match, re))
			return true;
	}
	return false;
}

/// Read the sbutype segmentation that jpHMM produced.
SubtypeSegmentationInfo read_subtype_segmentation(const fs::path& segmentation_file)
{
	string filename(segmentation_file.string());

	if (!fs::exists(segmentation_file))
		throw runtime_error("Segmentation file does not exist: " + filename);

	ifstream file(filename.c_str());
	string line;
	smatch matches;

	// NOTE: Regex for the segment-name line (the name would be stored in matches[1])
	if (!get_next_match(file, regex("^>(\\w+)\\s*(\\(.*\\))?$"), &line, &matches))
		throw runtime_error("invalid file format in file " + filename);

	SubtypeSegmentationInfo retval;
	regex segmentation("(\\d+)\\s+(\\d+)\\s+([-'a-zA-Z0-9]+)");
	unsigned endpoint = 0;
	while (get_next_match(file, segmentation, &line, &matches))
	{
		string type(matches[3]);
		endpoint = lexical_cast<unsigned>(matches[2]);
		if (type == "5'-Insertion")  // has same subtype as the segment following it.
		{
			unsigned startpoint = 0; // this ought to be at the first position
			if (!get_next_match(file, segmentation, &line, &matches))
				throw runtime_error("invalid file format in file " + filename);
			retval.first.push_back(startpoint);
			type = matches[3];
			retval.second.push_back(type[0]);
		}
		else if (type == "3'-Insertion") // has the subtype of the segment in front of it
		{
			// no more segments should be allowed here!
			if (get_next_match(file, segmentation, &line, &matches))
				throw runtime_error("invalid file format in file " + filename);
		}
		else
		{
			retval.first.push_back(lexical_cast<unsigned>(matches[1]) - 1);
			retval.second.push_back(type[0]);
		}
	}
	retval.first.push_back(endpoint);

	return retval;
}


/**
 * Read the alignment to the MSA of the querysequence that jpHMM produced
 * @return a tuple consisting of the aligned sequence, the first position after
 *         the 5' Insertion and the last position before the 3' Insertion.
 */
tuple<string, unsigned, unsigned> read_querysequence_alignment(const fs::path& alignmentfile, const fs::path& queryfile)
{
	if (!fs::exists(alignmentfile))
		throw runtime_error("Alignment file does not exist: " + alignmentfile.string());
	if (!fs::exists(alignmentfile))
		throw runtime_error("Query file does not exist: " + queryfile.string());

	ifstream seqfile(queryfile.string().c_str());
	string line;
	smatch matches;

	// NOTE: Regex for the segment-name line (the name would be stored in matches[1])
	if (!get_next_match(seqfile, regex("^>(\\w+)\\s*(.*)?$"), &line, &matches))
		throw runtime_error("Invalid file format in file " + queryfile.string());

	string originalquery;
	getline(seqfile, originalquery);
	to_upper(originalquery); // we only use uppercase nucleotide letters!

	ifstream alignfile(alignmentfile.string().c_str());

	// NOTE: Regex for the segment-name line (the name would be stored in matches[1])
	if (!get_next_match(alignfile, regex("^>(\\w+)\\s*(\\(.*\\))?$"), &line, &matches))
		throw runtime_error("Invalid file format in file " + alignmentfile.string());

	string str_alignment_len;
	getline(alignfile, str_alignment_len);
	unsigned alignment_len;
	try
	{
		alignment_len = lexical_cast<unsigned>(str_alignment_len);
	}
	catch (bad_lexical_cast& e)
	{
		throw runtime_error("error in length of alignment");
	}

	vector<char> query;
	query.reserve(originalquery.size());

	unsigned begin_alignable = -1;   // first position after 5'-insertion
	unsigned end_alignable = -1;   // last position before 3'-insertion

	string read_str;
	unsigned prev_pos = 0;
	unsigned idx = 0; // what position are we currently reading?
	bool five_insertion_passed = false;
	bool prev_pos_exists = false;
	while (alignfile >> read_str)
	{

		if (read_str != "F") // jump over the 5' Insertion
		{
			if (read_str == "T") // stop when 3' Insertion reached
				break;
			else {
				unsigned pos = lexical_cast<int>(read_str);
				// assign begin and end of alignable part of the query sequence
				if (!five_insertion_passed)
				{
					begin_alignable = pos - 1;
					five_insertion_passed = true;
				}
				end_alignable = pos - 1;

				if (prev_pos_exists && (prev_pos == pos))
					cout << "WARNING: deletion in query sequence at position " << idx << " (" << pos << ")" << '\n';
				else
				{
					for(unsigned i = prev_pos + 1; i < pos; ++i) // gap
						query += '-';

					if (idx >= originalquery.length()) {
						stringstream ss;
						ss << "Number of positions in file (" << idx << ") larger than length of query sequence (" << originalquery.length() << ")";
						throw runtime_error(ss.str());
					}
					query += originalquery[idx];
				}
				if (prev_pos_exists && (prev_pos > pos))
					throw runtime_error("Positions are not non-decreasing");
				prev_pos = pos;
				prev_pos_exists = true;
			}
		}

		++idx;
	}

	for (unsigned i = query.size(); i < alignment_len; ++i)
		query += '-';
/*
	cerr << "3' insert: " << start_3_insert << '\n';
	cerr << "n_equal: " << n_equal << '\n';
	cout << string(query.begin(), query.end()) << "# length: " << query.size() << '\n';
*/

//	cout << string(query.begin(), query.end()) << '\n';
	return make_tuple(string(query.begin(), query.end()), begin_alignable, end_alignable);
}
