# Supplementary material for: Detection of viral sequence fragments of HIV-1 subfamilies yet unknown
Source: BMC Bioinformatics. 2011 Apr 11;12:93. doi: 10.1186/1471-2105-12-93 (PMC3086866; doi:10.1186/1471-2105-12-93)
Supplement: Additional file 1 — Source code. C++ implementation of USF. [file 1471-2105-12-93-S1.ZIP › src/jphmm_interface.h]

#ifndef JPHMM_INTERFACE_H
#define JPHMM_INTERFACE_H

/**
 * @file jphmm_interface.h
 *
 * Functions to interface with jpHMM. These functions are used to call jpHMM and
 * to parse its output files.
 */

#include "QuerySequence.h"
#include <utility>
#include <string>
#include <boost/filesystem.hpp>
#include <boost/tuple/tuple.hpp>

namespace fs = boost::filesystem;

typedef std::pair<QuerySequence::SubtypeBreakpointList, QuerySequence::SubtypeTypeList> SubtypeSegmentationInfo;

SubtypeSegmentationInfo get_sub_segmentation(const fs::path& jphmm_dir, const fs::path& queryfile, double jump_probability,
										     Subtype::NameType unknown_subtype);

SubtypeSegmentationInfo read_subtype_segmentation(const fs::path& segmentation_file);
boost::tuple<std::string, unsigned, unsigned> read_querysequence_alignment(const fs::path& alignmentfile, const fs::path& queryfile);


#endif
