# Supplementary material for: Detection of viral sequence fragments of HIV-1 subfamilies yet unknown
Source: BMC Bioinformatics. 2011 Apr 11;12:93. doi: 10.1186/1471-2105-12-93 (PMC3086866; doi:10.1186/1471-2105-12-93)
Supplement: Additional file 1 — Source code. C++ implementation of USF. [file 1471-2105-12-93-S1.ZIP › src/main.cpp]

/**
 * @file main.cpp
 * Startup code, containing the main() function.
 */

#include "common.h"
#include <iostream>
#include <fstream>
#include <ctime>
#include <string>
#include <vector>
#include <utility>
#include <boost/algorithm/string.hpp>
#include <boost/algorithm/string/erase.hpp>
#include <boost/assign/list_inserter.hpp>
#include <boost/foreach.hpp>
#include <boost/program_options/errors.hpp>
#include <mysql++.h>
#define foreach BOOST_FOREACH
#define comma ,

#include <limits>
#include "float.h"

#include "aux_calc.h"
#include "files.h"
#include "sql.h"
#include "para.h"
#include "hmm.h"
#include "io_alignment.h"
#include "validation.h"
#include "read_input.h"
#include "Sequence.h"
#include "settings.h"
#include "SubtypeMap.h"
#include "QuerySequence.h"
#include "jphmm_interface.h"

/// \todo remove
#include "clustal_interface.h"

using namespace std;
using namespace boost;
using namespace boost::assign;
namespace po = boost::program_options;


void print_usage(ostream& out)
{
	out << "USAGE: unknown_subtypes alignmentfile [queryfile]\n";
	out << "Either a queryfile or a querysequence must be specified, but not both!\n";
	print_options(out);
}


/**
 * Look through all the sequences for a sequence with a given name,
 * remove that sequence from the SequenceMap and put it into a queryfile.
 */
void create_queryfile(const vector<string> & sequences, const string& outputfile)
{
	ofstream out(outputfile.c_str());

	foreach (const Seq& s, SubtypeMap::get_all_sequences())
	{
		if (find(sequences.begin(), sequences.end(), s.get_name()) != sequences.end())
		{
			out << '>' << s.get_name() << '\n';
			for (unsigned i = 0; i < s.get_length(); ++i)
				out << s.get_nucleotide(i);
			out << '\n';
		}
	}

	foreach (const string& s, sequences)
		SubtypeMap::remove_sequence(s);
}


/// evaluate ons sequence with the algorithm
Segmentation eval_query_seq(string query_str, unsigned sql_alignment_id, string alignment_filename, Subtype::NameType subtype)
{
	const bool USE_SQL = true;

	to_upper(query_str);
	erase_all(query_str, "-");
	for (unsigned i = 0; i < query_str.length(); ++i)
		if (!Consts::alphabet()->is_legal_character(query_str[i])) {
			cout << "illegal character in query, replaced by gap (pos: " << i << ", char: " << query_str[i] << ")" << endl;
			query_str[i] = '-';
		}
	unsigned len = query_str.length();

	string processed_query_filename = "temp/query_sequence.fas";
	ofstream query_seq_strm(processed_query_filename.c_str());
	query_seq_strm << ">query" << endl;
	query_seq_strm << query_str << endl;
	query_seq_strm.close();

	QuerySequence::SubtypeBreakpointList bps;
	QuerySequence::SubtypeTypeList subs;

	shared_ptr<sql_db::sequence_alignment> seq_align;
	if (USE_SQL)
		seq_align = validation_impl::get_sequence_alignment(sql_alignment_id, query_str);

	string test_seq_genome;
	int sequence_alignment_id;
	if (!seq_align)
	{
		QuerySequence qs(create_querysequence(alignment_filename, processed_query_filename));

		if (subtype == ' ') {
			SubtypeSegmentationInfo ssi = get_sub_segmentation(SETTINGS["jphmm.dir"].as<string>(), processed_query_filename,
															   SETTINGS["jphmm.probability.jump"].as<double>(), ' ');
			bps = ssi.first;
			subs = ssi.second;
			cout << "bps: " << sql_db::vector_2_sql_string(bps) << endl;
			cout << "subs: " << sql_db::vector_2_sql_string(subs) << endl;
		}

		// save result of clustal in DB
		sql_db::sequence_alignment seq_align_row(0, query_str, qs.get_string(), sql_db::vector_2_sql_string(bps),
				                                 sql_db::vector_2_sql_string(subs), sql_alignment_id);
		mysqlpp::Connection conn = sql_db::connect();
		mysqlpp::Query sql_query = conn.query();
		sql_query.insert(seq_align_row);
		sql_query.execute();

		test_seq_genome = qs.get_string();
		sequence_alignment_id = validation_impl::get_sequence_alignment(sql_alignment_id, query_str)->id;
	}
	else
	{
		cout << "Query found in alignment DB" << endl;
		test_seq_genome = seq_align->aligned_genome;
		sequence_alignment_id = seq_align->id;
		bps = sql_db::sql_string_2_vector<unsigned>(seq_align->sub_bps_assigned);
		subs = sql_db::sql_string_2_vector<Subtype::NameType>(seq_align->subs_assigned);
	}

	if (subtype != ' ') {
		cout << "assigning subtype " << subtype << " to sequence" << endl;
		bps = list_of(0)(len);
		subs = list_of(subtype);
	}

	return HMM::find_segmentation(bps, subs, test_seq_genome, 0, len, false);
}


/// evaluate several sequences with the algorithm
vector<Segmentation> eval_query_seqs(string query_filename, unsigned sql_alignment_id, string alignment_filename, Subtype::NameType subtype)
{
	vector<Segmentation> ret;
	vector< pair<string, string> > query_seqs = io_alignment::read_fasta(query_filename);
	foreach (pair<string comma string> pr, query_seqs) {
		ret += eval_query_seq(pr.second, sql_alignment_id, alignment_filename, subtype);
	}

	return ret;
}


#ifdef DO_TESTING
	int main(int argc, char** argv)
	{
		// parse cmdline :)
		try
		{
			parse_options(argc, argv);
		}
		catch (const po::error& e)
		{
			cerr << e.what() << '\n';
			print_usage(cerr);
			return 1;
		}

		if (SETTINGS.count("help"))
		{
			print_usage(cout);
			return 0;
		}

		if (SETTINGS.count("hmm.jp.first"))
			Para::jump_prob_hmm_first = SETTINGS["hmm.jp.first"].as<double>();
		if (SETTINGS.count("hmm.jp.normal"))
			Para::jump_prob_hmm_normal = SETTINGS["hmm.jp.normal"].as<double>();
		if (SETTINGS.count("hmm.prob_prior"))
			Para::prob_prior = SETTINGS["hmm.prob_prior"].as<double>();

		try {
			const int SQL_ALIGNMENT_ID = 3;

			SETTINGS.set("sql.alignment.id", SQL_ALIGNMENT_ID);

			// clear output file
			if (SETTINGS.count("output.file")) {
				ofstream out;
				string filename = SETTINGS["output.file"].as<string>();
				out.open(filename.c_str());
			}

			load(SETTINGS["sql.alignment.id"].as<int>());
			handle_wrong_sequence_lengths();

			if (SETTINGS.count("stamp")) {	// for use on cluster
				if (!SETTINGS.count("output.results.dir"))
					throw runtime_error("no directory for results file given");
				if (!SETTINGS.count("scenario"))
					throw runtime_error("no test scenario given");
				if (!SETTINGS.count("first_sub"))
					throw runtime_error("no first subtype given");
				if (!SETTINGS.count("no_first_seq"))
					throw runtime_error("no number of sequence of first subtype given");
				if (!SETTINGS.count("begin_pos"))
					throw runtime_error("no begin position given");
				if (!SETTINGS.count("end_pos"))
					throw runtime_error("no end position given");
				unsigned scenario = SETTINGS["scenario"].as<unsigned>();
				Subtype::NameType first_sub = SETTINGS["first_sub"].as<char>();
				unsigned no_first_seq = SETTINGS["no_first_seq"].as<unsigned>();
				unsigned begin_pos = SETTINGS["begin_pos"].as<unsigned>();
				unsigned end_pos = SETTINGS["end_pos"].as<unsigned>();

				Subtype::NameType second_sub = 0;
				unsigned no_second_seq = 0;
				unsigned seg_len = 0;
				if ((scenario == COMPLEX_RECOMB) || (scenario == SIMPLE_RECOMB)) {
					if (!SETTINGS.count("second_sub"))
						throw runtime_error("no second subtype given");
					if (!SETTINGS.count("no_second_seq"))
						throw runtime_error("no number of sequence of second subtype given");
					if (!SETTINGS.count("seg_len"))
						throw runtime_error("no segment length given");
					second_sub = SETTINGS["second_sub"].as<char>();
					no_second_seq = SETTINGS["no_second_seq"].as<unsigned>();
					seg_len = SETTINGS["seg_len"].as<unsigned>();
				}

				if (SETTINGS.count("remove_sub")) {
					  typedef tokenizer<char_separator<char> > Tokenizer;
					  char_separator<char> sep("-");
					  Tokenizer tokens(SETTINGS["remove_sub"].as<string>(), sep);
					  for (Tokenizer::iterator it = tokens.begin(); it != tokens.end(); ++it)
						  SubtypeMap::remove_subtype((*it)[0]);
				}

				double dist;
				switch (scenario) {
					case COMPLEX_RECOMB: {
						dist = validation::test_a_complex_recomb(first_sub, first_sub, second_sub, no_first_seq, no_second_seq,
																 begin_pos, end_pos, seg_len, true, true);
						break;
					}
					case SIMPLE_RECOMB: {
						unsigned seg_pos = SETTINGS["seg_pos"].as<unsigned>();
						dist = validation::test_a_simple_recomb(first_sub, first_sub, second_sub, no_first_seq, no_second_seq,
																begin_pos, end_pos, seg_pos, seg_len, true, true);
						break;
					}
					case PURE: {
						dist = validation::test_a_pure_seq(first_sub, first_sub, no_first_seq, begin_pos, end_pos, true, true);
						break;
					}
					default:
						throw runtime_error("illegal test scenario");
				}
			}
			else {
	//			SubtypeMap::remove_subtype('F');
	//			SubtypeMap::remove_subtype('G');
	//			SubtypeMap::remove_subtype('H');
	//			SubtypeMap::remove_subtype('J');
	//			SubtypeMap::remove_subtype('K');
				SubtypeMap::remove_subtype('U');
				SubtypeMap::write_to_fasta_file("numbered_alignment.fas", true);
	//			cout << "distance: " << validation::test_a_pure_seq(AL_HMM, 'F', 'F', 4, 1680, 2680, SQL_ALIGNMENT_ID, true, true, false) << endl;
	//			cout << "distance: " << validation::test_a_simple_recomb(AL_HMM, 'A', 'A', 'G', 108, 4, 1840, 12839, 10804, 1000, SQL_ALIGNMENT_ID, true, true, false) << endl;
	//			cout << "distance: " << validation::test_a_complex_recomb('A', 'A', 'G', 0, 0, 1680, 1779, 100, SQL_ALIGNMENT_ID, true, false, false) << endl;
	//			cout << "distance: " << validation::rerun_test_a_seq('A', 'A', 'F', 3, 3, 1680, 12679, 1000, SQL_ALIGNMENT_ID, 4846) << endl;
	//			validation::test_hmm();
	//			HMM::calc_prior(1840, 12840);
	//			calc_alpha();
	//			validation::run_validation(4);
			}
		}
		catch (const mysqlpp::BadQuery& er) {
			// Handle any query errors
			cerr << "Query error: " << er.what() << endl;
			return -1;
		}
		catch (const mysqlpp::BadConversion& er) {
			// Handle bad conversions; e.g. type mismatch populating 'stock'
			cerr << "Conversion error: " << er.what() << endl <<
					"\tretrieved data size: " << er.retrieved <<
					", actual size: " << er.actual_size << endl;
			return -1;
		}
		catch (const mysqlpp::Exception& er) {
			// Catch-all for any other MySQL++ exceptions
			cerr << "Error: " << er.what() << endl;
			return -1;
		}
		catch (string str)
		{
			cout << str << endl;
		}

		return 0;
	}
#else   // DO_TESTING undefined
	int main(int argc, char** argv)
	{
		try
		{
			parse_options(argc, argv);
		}
		catch (const po::error& e)
		{
			cerr << e.what() << '\n';
			print_usage(cerr);
			return 1;
		}

		if (SETTINGS.count("help"))
		{
			print_usage(cout);
			return 0;
		}

		if (SETTINGS.count("hmm.jp.first"))
			Para::jump_prob_hmm_first = SETTINGS["hmm.jp.first"].as<double>();
		if (SETTINGS.count("hmm.jp.normal"))
			Para::jump_prob_hmm_normal = SETTINGS["hmm.jp.normal"].as<double>();
		if (SETTINGS.count("hmm.prob_prior"))
			Para::prob_prior = SETTINGS["hmm.prob_prior"].as<double>();

		try {
			const bool USE_SQL = true;

			int sql_alignment_id;
			if (USE_SQL) {
				load(SETTINGS["sql.alignment.id"].as<int>());
				sql_alignment_id = SETTINGS["sql.alignment.id"].as<int>();
			}
			else
				load(SETTINGS["alignmentfile"].as<string>());

			handle_wrong_sequence_lengths();
			if (SETTINGS.count("remove_sub")) {
				  typedef tokenizer<char_separator<char> > Tokenizer;
				  char_separator<char> sep("-");
				  Tokenizer tokens(SETTINGS["remove_sub"].as<string>(), sep);
				  for (Tokenizer::iterator it = tokens.begin(); it != tokens.end(); ++it)
					  SubtypeMap::remove_subtype((*it)[0]);
			}
			string alignment_used_seqs_removed_filename = "temp/modified_Alignment.txt";
			SubtypeMap::write_to_fasta_file(alignment_used_seqs_removed_filename, false);
			SETTINGS.set("alignmentfile", alignment_used_seqs_removed_filename);

			if (SETTINGS.count("querysequence"))
			{
				create_queryfile(SETTINGS["querysequence"].as<vector<string> >(), "temp/queryfile.txt");
				SETTINGS.set("queryfile", "temp/queryfile.txt");
			}

			string query_filename = SETTINGS["queryfile"].as<string>();
			vector<Segmentation> segms;
			if (SETTINGS.count("subtype")) {
				Subtype::NameType subtype = SETTINGS["subtype"].as<string>()[0];
				segms = eval_query_seqs(query_filename, sql_alignment_id, alignment_used_seqs_removed_filename, subtype);
			}
			else
				segms = eval_query_seqs(query_filename, sql_alignment_id, alignment_used_seqs_removed_filename, ' ');
			foreach (Segmentation segm, segms)
				cout << segm << endl;
		}
		catch (const mysqlpp::BadQuery& er) {
			// Handle any query errors
			cerr << "Query error: " << er.what() << endl;
			return -1;
		}
		catch (const mysqlpp::BadConversion& er) {
			// Handle bad conversions; e.g. type mismatch populating 'stock'
			cerr << "Conversion error: " << er.what() << endl <<
					"\tretrieved data size: " << er.retrieved <<
					", actual size: " << er.actual_size << endl;
			return -1;
		}
		catch (const mysqlpp::Exception& er) {
			// Catch-all for any other MySQL++ exceptions
			cerr << "Error: " << er.what() << endl;
			return -1;
		}
		catch (string str)
		{
			cout << str << endl;
		}

		return 0;
	}
#endif


// TODO: replace "// TODO:" by "/// \todo" in all files
