# Supplementary material for: Detection of viral sequence fragments of HIV-1 subfamilies yet unknown
Source: BMC Bioinformatics. 2011 Apr 11;12:93. doi: 10.1186/1471-2105-12-93 (PMC3086866; doi:10.1186/1471-2105-12-93)
Supplement: Additional file 1 — Source code. C++ implementation of USF. [file 1471-2105-12-93-S1.ZIP › src/mymath.h]

/**
 * math.h
 */

#ifndef MYMATH_H_
#define MYMATH_H_

/**
 * mathematical auxiliary functions
 */
namespace aux_math
{

/**
 * test whether variable is not a number
 * @param x variable to be tested
 * @return is x not a number?
 */
/// \todo replace by function from some library if possible
#define is_nan( x ) ((x) != (x))
//bool is_nan(double x) { return (x != x); }

const unsigned LARGE_PRIME = 99991;
}
#endif /* MATH_H_ */
