# Supplementary material for: Detection of viral sequence fragments of HIV-1 subfamilies yet unknown
Source: BMC Bioinformatics. 2011 Apr 11;12:93. doi: 10.1186/1471-2105-12-93 (PMC3086866; doi:10.1186/1471-2105-12-93)
Supplement: Additional file 1 — Source code. C++ implementation of USF. [file 1471-2105-12-93-S1.ZIP › src/para.cpp]

#include "para.h"

#include <list>
#include <boost/assign/list_of.hpp>
#include <boost/assert.hpp>


using namespace std;
using namespace boost;
using namespace boost::assign;


double Para::max_gap_fraction = 0.1;
double Para::jump_prob_hmm_first;
double Para::jump_prob_hmm_normal;
vector<double> Para::alpha = list_of(0.1)(0.05)(0.07)(0.06)(0.01);
double Para::prob_prior;
