# Supplementary material for: Detection of viral sequence fragments of HIV-1 subfamilies yet unknown
Source: BMC Bioinformatics. 2011 Apr 11;12:93. doi: 10.1186/1471-2105-12-93 (PMC3086866; doi:10.1186/1471-2105-12-93)
Supplement: Additional file 1 — Source code. C++ implementation of USF. [file 1471-2105-12-93-S1.ZIP › src/para.h]

/**
 * \file para.h
 * contains all global parameters of the algorithm
 */

#ifndef PARA_H_
#define PARA_H_

#include <vector>


struct Para {
	static double max_gap_fraction;
	static double jump_prob_hmm_first;
	static double jump_prob_hmm_normal;
	static std::vector<double> alpha;
	static double prob_prior;
};

#endif /* PARA_H_ */
