# Supplementary material for: Detection of viral sequence fragments of HIV-1 subfamilies yet unknown
Source: BMC Bioinformatics. 2011 Apr 11;12:93. doi: 10.1186/1471-2105-12-93 (PMC3086866; doi:10.1186/1471-2105-12-93)
Supplement: Additional file 1 — Source code. C++ implementation of USF. [file 1471-2105-12-93-S1.ZIP › src/read_input.cpp]

/**
 * @file read_input.cpp
 * Contains functions needed to read input.
 */

#include "common.h"
#include "io.h"
#include "sql.h"
#include "read_input.h"
#include "Sequence.h"
#include "Subtype.h"
#include "SubtypeMap.h"
#include <stdexcept>
#include <iostream>
#include <fstream>
#include <algorithm>
#include <map>
#include <mysql++.h>
#include <boost/assign/std/vector.hpp>
#include <boost/foreach.hpp>
#include <boost/regex.hpp>

#define foreach BOOST_FOREACH

using namespace std;
using namespace boost;
using namespace boost::assign;


typedef pair<unsigned, unsigned> LengthInfo;
bool less_p(const LengthInfo& lhs, const LengthInfo& rhs)
{
	return lhs.second < rhs.second;
}

/**
 * Scan the SubtypeMap for sequences that don't have the correct length and throw error (if found one).
 * The "correct" length is defined as the length of the majority of the sequences.
 */
 void handle_wrong_sequence_lengths()
{
	typedef map<unsigned, unsigned> LengthMap; // length -> occurrences.

	LengthMap seq_lengths;
	foreach (const Seq& s, SubtypeMap::get_all_sequences())
		++seq_lengths[s.get_length()];

	LengthMap::iterator i = max_element(seq_lengths.begin(), seq_lengths.end(), &less_p);
	unsigned len = i->first; // this is the length that occurred the most

	foreach (const Seq& s, SubtypeMap::get_all_sequences())
	{
		if (s.get_length() != len)
		{
			stringstream ss;
			ss << "WARNING: incorrect length (" << s.get_length() << ") in sequence " << s.get_name() << "! Omitting sequence\n";
			throw runtime_error(ss.str());
		}
	}
}


/**
 * If a subtype contains more than max_num_seqs sequences, as much sequences as necessary are removed such that the number of sequences
 * per subtype is reduced to max_num_seqs. Only used to speed up testing.
 */
void remove_excessive_sequences(unsigned max_num_seqs)
{
	SubtypeList subtypes = *SubtypeMap::get_all_subtypes();
	foreach (Subtype sub, subtypes)
		if (SubtypeMap::get_num_seqs_of_sub(sub.get_name()) > max_num_seqs)
			for (unsigned i = SubtypeMap::get_num_seqs_of_sub(sub.get_name()) - 1; i >= max_num_seqs; --i)
				SubtypeMap::remove_sequence(sub.get_name(), i);
}


/// replace the first positions of all sequences by gaps
void replace_first_pos_by_gaps(unsigned num_pos)
{
	foreach (const Seq& s, SubtypeMap::get_all_sequences())
		for (unsigned i = 0; i < num_pos; ++i)
			s.set_nucleotide(i, '-');
}


/// Does the same as load_file(), but also sets up the AlignmentMatrix and the SubtypeMap.
void load(const fs::path& alignmentfile)
{
	LoadReturnValue tmp(load_file(alignmentfile));
	Seq::set_alignment_matrix(tmp.second);
	SubtypeMap::create_instance(tmp.first);
}


/// Does the same as load_file, but reads file from SQL DB and also sets up the AlignmentMatrix and the SubtypeMap.
void load(int sql_alignment_id)
{
	mysqlpp::Connection conn = sql_db::connect();

	stringstream ss;
	ss << "select * from " << TABLE_NAME_COMPLETE_ALIGNMENT << " where id = " << sql_alignment_id;
	mysqlpp::Query query = conn.query(ss.str());
	vector<sql_db::complete_alignment> v;
	query.storein(v);
	if (v.size() != 1)
		throw static_cast<stringstream&>(stringstream() << "table " << TABLE_NAME_COMPLETE_ALIGNMENT << " has more or less than one member with id" << sql_alignment_id).str();
	sql_db::complete_alignment compl_align = v.front();

	ss.str(compl_align.alignment);
	LoadReturnValue tmp(read(ss));
	Seq::set_alignment_matrix(tmp.second);
	SubtypeMap::create_instance(tmp.first);
}


/**
 * Read the alignments out of a file. The file is expected to be in FASTA-format, i.e.:
 * The file should contain a line starting with '>' followed by the name of the sequence,
 * followed by 1 or more lines containing DNA-sequences. No other content is allowed within the file.
 * @todo The function expects a sane file format. Malformed files will result in undefined results.
 * @return A pair consisting of a list of sequences and a pointer to the aligment matrix that was read.
 */
LoadReturnValue load_file(const fs::path& alignmentfile)
{
	ifstream infile(alignmentfile.string().c_str());
	if (!infile)
		throw runtime_error("unable to open file: " + alignmentfile.string());
	LoadReturnValue retval(read(infile));
	infile.close();

	return retval;
}


LoadReturnValue read(std::istream& in)
{
	SequenceList seqlist;
	string title;
	vector< vector<char> > seqmatrix;
	vector<char> current_seq;
	unsigned idx = 0;
	unsigned max_seq_length = 0;
	while (in)
	{
		string tmp;
		if (in.peek() == '>')
		{
			if (!current_seq.empty())
			{
				seqlist += Seq(title, idx, current_seq.size());
				if (max_seq_length < current_seq.size())
					max_seq_length = current_seq.size();
				++idx;
				for (unsigned i = 0; i < current_seq.size(); ++i) {
					if (!Consts::alphabet()->is_legal_character(current_seq[i]))
						current_seq[i] = '-';
				}
				seqmatrix += current_seq;
				current_seq.clear();
			}
			getline(in, tmp);
			trim(tmp);
			title = tmp.substr(1);
		}
		else
		{
			getline(in, tmp);
			trim(tmp);
			current_seq.insert(current_seq.end(), tmp.begin(), tmp.end());
		}
	}

	if (!current_seq.empty())
	{
		seqlist.push_back(Seq(title, idx, current_seq.size()));
		seqmatrix.push_back(current_seq);
	}

	// convert into an AlignmentMatrix
	const unsigned rows = seqmatrix.size();
	const unsigned cols = max_seq_length;
	AlignmentMatrixPtr am(new AlignmentMatrix(rows, cols));
	for (unsigned i = 0; i < seqmatrix.size(); ++i)
	{
		for (unsigned j = 0; j < seqmatrix[i].size(); ++j)
			(*am)(i, j) = seqmatrix[i][j];
	}

	return LoadReturnValue(seqlist, am);
}
