# Supplementary material for: Detection of viral sequence fragments of HIV-1 subfamilies yet unknown
Source: BMC Bioinformatics. 2011 Apr 11;12:93. doi: 10.1186/1471-2105-12-93 (PMC3086866; doi:10.1186/1471-2105-12-93)
Supplement: Additional file 1 — Source code. C++ implementation of USF. [file 1471-2105-12-93-S1.ZIP › src/read_input.h]

#ifndef FUNCTIONS_H
#define FUNCTIONS_H

/**
 * @file read_input.h
 * Contains functions needed to read input.
 */

#include <boost/numeric/ublas/matrix.hpp>
#include <boost/shared_ptr.hpp>
#include <boost/filesystem.hpp>
#include <iosfwd>
#include <vector>
#include <utility>
#include <string>
#include "Sequence.h"


typedef boost::numeric::ublas::matrix<unsigned> MismatchMatrix;
typedef boost::shared_ptr<MismatchMatrix> MismatchMatrixPtr;
typedef std::pair<SequenceList, AlignmentMatrixPtr> LoadReturnValue;
namespace fs = boost::filesystem;

LoadReturnValue load_file(const fs::path& alignmentfile);
void load(const fs::path& alignmentfile);
void load(int sql_alignment_id);

void handle_wrong_sequence_lengths();
void remove_excessive_sequences(unsigned max_num_seqs);
void replace_first_pos_by_gaps(unsigned num_pos);


/**
 * Reads the input out of an inputstream.
 * TODO: the function expects a sane file format. Malformed files will result in undefined results
 */
LoadReturnValue read(std::istream& in);


#endif
