# Supplementary material for: Detection of viral sequence fragments of HIV-1 subfamilies yet unknown
Source: BMC Bioinformatics. 2011 Apr 11;12:93. doi: 10.1186/1471-2105-12-93 (PMC3086866; doi:10.1186/1471-2105-12-93)
Supplement: Additional file 1 — Source code. C++ implementation of USF. [file 1471-2105-12-93-S1.ZIP › src/settings.cpp]

#include "consts.h"
#include "common.h"
#include "files.h"
#include "settings.h"
#include <boost/program_options/options_description.hpp>
#include <boost/program_options/variables_map.hpp>
#include <boost/program_options/parsers.hpp>
#include <boost/program_options/errors.hpp>
#include <iostream>

using namespace boost::program_options;
using namespace std;

Settings SETTINGS;

namespace
{
	options_description visible_ops;
	options_description hidden_ops;
}


#ifdef DO_TESTING
	/**
	 * Parse command line options.
	 * @param argc Number of arguments in argv.
	 * @param argv An array of commands, usually the one passed into main().
	 * @throw boost::program_options Throws an exception if a parsing-error occurs, or, if validate_arguments is set
	 *        and not all of the needed arguments where passed in.
	 */
	void parse_options(int argc, char** argv)
	{
		visible_ops.add_options()
			("help,h", "produces this help message")
			("verbose,v", "print debug output")
			("jphmm.dir,j", value<string>()->default_value("jpHMM"), "jphmm directory")
			("querysequence,q", value< vector<string> >(), "sequence(s) from the alignmentfile to be used as query")
			;

		hidden_ops.add_options()
			("jphmm.prior", value<string>()->default_value("input/nucleic_Alphas_estimated_HIV.txt"), "Priors for jpHMM, relative to the jpHMM-dir")
			("jphmm.output",  value<string>()->default_value(Files::scratch_dirname + "/jpHMM"), "output dir of jpHMM, relative to the jpHMM-dir")
			("jphmm.probability.jump", value<double>()->default_value(1e-9), "Jump probability for jpHMM")
			("clustal.output",  value<string>()->default_value(Files::scratch_dirname + "/clustal"), "output dir of clustal")
			("sql.alignment.id", value<int>())
			("stamp,x", value<string>(), "stamp for result file (for use on cluster)")
			("output.results.dir,o", value<string>(), "directory for result file (for use on cluster)")
			("scenario", value<unsigned>(), "test scenario (for use on cluster)")
			("first_sub", value<char>(), "first subtype for test sequence (for use on cluster)")
			("second_sub", value<char>(), "second subtype for test sequence (for use on cluster)")
			("no_first_seq", value<unsigned>(), "no of sequence of first subtype for test sequence (for use on cluster)")
			("no_second_seq", value<unsigned>(), "no of sequence of second subtype for test sequence (for use on cluster)")
			("seg_len", value<unsigned>(), "segment length for test sequence (for use on cluster)")
			("seg_pos", value<unsigned>(), "segment position for test sequence (for use on cluster)")
			("begin_pos", value<unsigned>(), "begin position of test sequence (for use on cluster)")
			("end_pos", value<unsigned>(), "end position of test sequence (for use on cluster)")
			("hmm.jp.first", value<double>()->default_value(1e-8), "the jumping probability of the HMM (first jump into unknown subtype)")
			("hmm.jp.normal", value<double>()->default_value(1e-5), "the jumping probability of the HMM (normal jump)")
			("hmm.prob_prior", value<double>()->default_value(0.05), "the probability of the prior distribution")
			("remove_sub", value<string>()->default_value(""), "subtypes to be removed, separated by '-'")
			("subtype", value<string>()->default_value(""), "subtype assigned to the query sequence(s)")
			;

		options_description all_ops;
		all_ops.add(visible_ops).add(hidden_ops);

		positional_options_description p;
		p.add("alignmentfile", 1).add("queryfile", 1);

		store(command_line_parser(argc, argv).
			  options(all_ops).positional(p).run(), SETTINGS);
		notify(SETTINGS);
	}
#else
	/**
	 * Parse command line options.
	 * @param argc Number of arguments in argv.
	 * @param argv An array of commands, usually the one passed into main().
	 * @throw boost::program_options Throws an exception if a parsing-error occurs, or, if validate_arguments is set
	 *        and not all of the needed arguments where passed in.
	 */
	void parse_options(int argc, char** argv)
	{
		visible_ops.add_options()
			("help,h", "produces this help message")
			("verbose,v", "print debug output")
			("jphmm.dir,j", value<string>()->default_value("jpHMM"), "jphmm directory")
			("querysequence,q", value< vector<string> >(), "sequence(s) from the alignmentfile to be used as query")
			;

		hidden_ops.add_options()
			("jphmm.prior", value<string>()->default_value("input/nucleic_Alphas_estimated_HIV.txt"), "Priors for jpHMM, relative to the jpHMM-dir")
			("jphmm.output",  value<string>()->default_value("output"), "output dir of jpHMM, relative to the jpHMM-dir")
			("jphmm.probability.jump", value<double>()->default_value(1e-9), "Jump probability for jpHMM")
			("clustal.output",  value<string>()->default_value("output"), "output dir of clustal")
			("alignmentfile", value<string>())
			("sql.alignment.id", value<int>())
			("queryfile", value<string>())
			("hmm.jp.first", value<double>()->default_value(1e-9), "the jumping probability of the HMM (first jump into unknown subtype)")
			("hmm.jp.normal", value<double>()->default_value(1e-5), "the jumping probability of the HMM (normal jump)")
			("hmm.prob_prior", value<double>()->default_value(0.05), "the probability of the prior distribution")
			("remove_sub", value<string>()->default_value(""), "subtypes to be removed, separated by '-'")
			("subtype", value<string>(), "subtype assigned to the query sequence(s)")
			("species", value<string>()->default_value("HIV"), "species of the genome data")
			;

		options_description all_ops;
		all_ops.add(visible_ops).add(hidden_ops);

		positional_options_description p;
		p.add("alignmentfile", 1).add("queryfile", 1);

		store(command_line_parser(argc, argv).
			  options(all_ops).positional(p).run(), SETTINGS);
		notify(SETTINGS);

		bool has_qfile = SETTINGS.count("queryfile");
		bool has_qseq = SETTINGS.count("querysequence");
		if (!(SETTINGS.count("alignmentfile") xor SETTINGS.count("sql.alignment.id")))
			throw error("either an alignment file or an id of an alignment in the SQL DB have to be specified!");
		if ((!has_qfile && !has_qseq) || (has_qfile && has_qseq))
			throw error("either a queryfile or a querysequence must be specified (but not both!)");
	}
#endif


/// Print a description of the program options.
void print_options(std::ostream& out)
{
	out << visible_ops << '\n';
}


void Settings::set(const string& key, const char* value)
{
	map[key] = variable_value(string(value), false);
}

void Settings::set(const string& key, const boost::any& value)
{
	map[key] = variable_value(value, false);
}


const variable_value& Settings::operator[](const std::string& key) const
{
	Map::const_iterator i = map.find(key);
	if (i == map.end())
		return variables_map::operator[](key);
	else
		return i->second;
}
