# Supplementary material for: Detection of viral sequence fragments of HIV-1 subfamilies yet unknown
Source: BMC Bioinformatics. 2011 Apr 11;12:93. doi: 10.1186/1471-2105-12-93 (PMC3086866; doi:10.1186/1471-2105-12-93)
Supplement: Additional file 1 — Source code. C++ implementation of USF. [file 1471-2105-12-93-S1.ZIP › src/settings.h]

#ifndef SETTINGS_H
#define SETTINGS_H

#include <boost/program_options/variables_map.hpp>
#include <map>

/**
 * Stores settings.
 * Needed since boost::program_options::variables_map doesn't
 * allow to change values once they're read in from the cmdline.
 * But sometimes we need to do this: e.g. when the user doesn't
 * specify a RNG-seed, the default value of 0 means "use a random seed",
 * so we need to replace that value by the one given by time(0).
 *
 * Hence through the set()-functions, new values can be stored
 * and existing ones can be changed.
 */
class Settings : public boost::program_options::variables_map
{
	private:
		typedef std::map<std::string, boost::program_options::variable_value> Map;
		Map map;
		Settings(const Settings&);

	public:
		Settings(){}
		void set(const std::string& key, const boost::any& value);
		void set(const std::string& key, const char* value); ///< Needed since the cast from char* to boost::any fails
		const boost::program_options::variable_value& operator[](const std::string &) const;
};

/// The global Settings-object.
extern Settings SETTINGS;

void parse_options(int argc, char** argv);
void print_options(std::ostream& out);

#endif
