# Supplementary material for: Detection of viral sequence fragments of HIV-1 subfamilies yet unknown
Source: BMC Bioinformatics. 2011 Apr 11;12:93. doi: 10.1186/1471-2105-12-93 (PMC3086866; doi:10.1186/1471-2105-12-93)
Supplement: Additional file 1 — Source code. C++ implementation of USF. [file 1471-2105-12-93-S1.ZIP › src/sql.cpp]

#define EXPAND_MY_SSQLS_STATICS
#include "sql.h"
#include "common.h"
#include <string>
#include <sstream>
#include <iostream>


using namespace std;
using namespace mysqlpp;

const std::string TABLE_NAME_COMPLETE_ALIGNMENT = "complete_alignment";
const std::string TABLE_NAME_SEQUENCE_ALIGNMENT = "sequence_alignment";


namespace sql_db
{

Connection connect()
{
	Connection conn(false);
	string db = "unknown_subtypes";
	string server = "fidelio.gobics.de";
	string user = "root";
	string pass = "qx,--vt9";
	if (conn.connect(db.c_str(), server.c_str(), user.c_str(), pass.c_str()))
		return conn;
	else
		throw static_cast<stringstream&>(stringstream() << "DB connection failed: " << conn.error()).str();
}

} // namespace sql_db
