# Supplementary material for: Detection of viral sequence fragments of HIV-1 subfamilies yet unknown
Source: BMC Bioinformatics. 2011 Apr 11;12:93. doi: 10.1186/1471-2105-12-93 (PMC3086866; doi:10.1186/1471-2105-12-93)
Supplement: Additional file 1 — Source code. C++ implementation of USF. [file 1471-2105-12-93-S1.ZIP › src/sql.h]

#ifndef SQL_H_
#define SQL_H_

#if !defined(EXPAND_MY_SSQLS_STATICS)
#	define MYSQLPP_SSQLS_NO_STATICS
#endif

#include <mysql++.h>
#include <ssqls.h>

#include <boost/assign/list_inserter.hpp>
#include <boost/assign/std/vector.hpp>
#include <boost/lexical_cast.hpp>
#include <boost/tokenizer.hpp>

extern const std::string TABLE_NAME_COMPLETE_ALIGNMENT;
extern const std::string TABLE_NAME_SEQUENCE_ALIGNMENT;

namespace sql_db
{

mysqlpp::Connection connect();

// converts a vector to a string then used in the SQL DB
template<class T> std::string vector_2_sql_string(std::vector<T> v)
{
	std::stringstream ss;
	if (v.size())
	{
		for (unsigned i = 0; i < v.size() - 1; ++i)
			ss << v[i] << " ";
		ss << v.back();
	}
	return ss.str();
}


// converts a string used to store a vector in the SQL DB to a vector
template<class T> std::vector<T> sql_string_2_vector(std::string str)
{
	std::vector<T> v;
	typedef boost::tokenizer<boost::char_separator<char> > tokenizer;
	boost::char_separator<char> sep(" ");
	tokenizer tokens(str, sep);
	for (tokenizer::iterator tok_iter = tokens.begin(); tok_iter != tokens.end(); ++tok_iter)
		v += boost::lexical_cast<T>(*tok_iter);
	return v;
}


// definition of SSQLS

sql_create_3(complete_alignment, 1, 3,
			 mysqlpp::sql_int, id,
			 mysqlpp::sql_longtext, alignment,
			 mysqlpp::sql_text, commentary)

/// \todo rename to Sequence_Alignment (causes problems because than MySQL++ tries to insert sequence alignment objects into table
/// "Sequence_Alignment" which does not exist)
sql_create_6(sequence_alignment, 1, 6,
			 mysqlpp::sql_int, id,
			 mysqlpp::sql_mediumtext, ungapped_genome,
			 mysqlpp::sql_mediumtext, aligned_genome,
			 mysqlpp::sql_varchar, sub_bps_assigned,
			 mysqlpp::sql_varchar, subs_assigned,
			 mysqlpp::sql_int, complete_alignment_id)


sql_create_13(test_sequence, 1, 13,
			  mysqlpp::sql_int, sequence_alignment_id,
			  mysqlpp::sql_varchar, uk_bps_original,
			  mysqlpp::sql_varchar, is_known_original,
			  mysqlpp::sql_text, uk_bps_estimated,
			  mysqlpp::sql_text, is_known_estimated,
			  mysqlpp::sql_varchar, sub_bps_original,
			  mysqlpp::sql_varchar, subs_original,
			  mysqlpp::sql_varchar, used_seqs,
			  mysqlpp::sql_int, distance,
			  mysqlpp::sql_double, jp_first,
			  mysqlpp::sql_double, jp_norm,
			  mysqlpp::sql_double, prob_prior,
			  mysqlpp::sql_varchar, prior)

} // namespace sql_db

#endif /* SQL_H_ */
