# Supplementary material for: Detection of viral sequence fragments of HIV-1 subfamilies yet unknown
Source: BMC Bioinformatics. 2011 Apr 11;12:93. doi: 10.1186/1471-2105-12-93 (PMC3086866; doi:10.1186/1471-2105-12-93)
Supplement: Additional file 1 — Source code. C++ implementation of USF. [file 1471-2105-12-93-S1.ZIP › src/validation.cpp]

#include "common.h"
#include "files.h"
#include "hmm.h"
#include "io.h"
#include "para.h"
#include "sql.h"
#include "validation.h"
#include "Subtype.h"
#include "SubtypeMap.h"
#include "QuerySequence.h"
#include "jphmm_interface.h"
#include "clustal_interface.h"
#include "settings.h"
#include "read_input.h"
#include "mymath.h"

#include <iostream>
#include <fstream>
#include <string>
#include <vector>
#include <boost/foreach.hpp>
#include <boost/algorithm/string/erase.hpp>
#include <boost/assign/std/vector.hpp>
#include <boost/cast.hpp>
#include <boost/assign/list_of.hpp>
#include <boost/shared_ptr.hpp>
#include <mysql++.h>
#define foreach BOOST_FOREACH
#define comma ,

using namespace std;
using namespace boost;
using namespace boost::assign;
using namespace validation_impl;


namespace validation_impl
{

/**
 * Create a new Original_Segmentation from certain parametrization of subtype and U/K-segmentation of the original segmentation
 */
Original_Segmentation::Original_Segmentation(Subtype::NameType first_genome_sub, Subtype::NameType second_genome_sub,
											 unsigned begin_pos, unsigned end_pos, vector<unsigned> segs_len, bool is_first_known)
{
	// store original subtype segmentation such that storable in DB
	unsigned num_of_bps_original = segs_len.size() + 1;
	sub_bps_original += begin_pos;
	for (unsigned i = 0; i < num_of_bps_original - 2; ++i)
		sub_bps_original += sub_bps_original.back() + segs_len[i];
	sub_bps_original += end_pos;
	
	unsigned num_of_subs_original = num_of_bps_original - 1;
	for (unsigned i = 0; i < num_of_subs_original; ++i)
	{
		string str;
		str = (i % 2) ? second_genome_sub : first_genome_sub;
		subs_original += str;
	}
	

	// store original U/K-segmentation such that storable in DB
	uk_bps_original += begin_pos;
	unsigned num_interior_bps = num_of_bps_original - 2;
	for (unsigned i = 0; i < num_interior_bps; ++i)
		uk_bps_original += uk_bps_original.back() + segs_len[i];
	uk_bps_original += end_pos;

	unsigned num_segs = num_interior_bps + 1;
	for (unsigned i = 0; i < num_segs; ++i)
		is_known_original += is_first_known ? !(i % 2) : (i % 2);
}


/**
 * Check whether DB contains a given ungapped sequence in table sequence_alignment
 * @param sql_alignment_id ID of the used complete alignment in table complete_alignment
 * @param ungapped_genome The genome searched for
 * @return If the given ungapped sequence is found in the DB the corresponding sql_db::sequence_alignment object, otherwise 0
 */
boost::shared_ptr<sql_db::sequence_alignment> get_sequence_alignment(int sql_alignment_id, std::string ungapped_genome)
{
	mysqlpp::Connection conn = sql_db::connect();
	stringstream ss;
	/// \todo: should also work with quote manipulator of mysql++
	ss << "select * from " << TABLE_NAME_SEQUENCE_ALIGNMENT
	   << " where complete_alignment_id = " << sql_alignment_id
	   << " and ungapped_genome = " << "\'" << ungapped_genome << "\'";
	mysqlpp::Query sql_query = conn.query(ss.str());
	vector<sql_db::sequence_alignment> v;
	sql_query.storein(v);

	if (v.size() > 1)
		cout << "warning: DB table " << TABLE_NAME_SEQUENCE_ALIGNMENT
			 << " contains more than one sequence with the same complete_alignment_id and ungapped_genome";

	shared_ptr<sql_db::sequence_alignment> p;
	if (v.size())
		p = shared_ptr<sql_db::sequence_alignment>(new sql_db::sequence_alignment(v.front()));
	return p;
}


/**
 * Recover an aligned artificial recombinant sequence (including assigned subtypes) from DB if available.
 * If not, apply clustal to generate it and jpHMM to assign subtypes
 * @param first_genome_sub See validation::test_a_seq
 * @param second_genome_sub See validation::test_a_seq
 * @param no_seq_first_sub See validation::test_a_seq
 * @param no_seq_second_sub See validation::test_a_seq
 * @param begin_pos See validation::test_a_seq
 * @param end_pos See validation::test_a_seq
 * @param seg_len See validation::test_a_seq
 * @param sql_alignment_id See validation::test_a_seq
 * @retval sequence Aligned recombinant sequence
 * @retval id ID of aligned sequence in table sequence_alignment
 */
tuple<string, int, QuerySequence::SubtypeBreakpointList, QuerySequence::SubtypeTypeList>
provide_aligned_artificial_recombinant(Subtype::NameType first_genome_sub, Subtype::NameType second_genome_sub,
		                               unsigned no_seq_first_sub, unsigned no_seq_second_sub, unsigned begin_pos, unsigned end_pos,
		                               vector<unsigned> segs_len, bool load_from_sql)
{
	if (end_pos - begin_pos != numeric_cast<unsigned>(accumulate(segs_len.begin(), segs_len.end(), 0)))
		throw runtime_error("segs_len has to fit begin_pos and end_pos");

	if (first_genome_sub == second_genome_sub)
		throw runtime_error("first_genome_sub and second_genome_sub have to differ");

	// create query sequence according to parameters
	string gapped_query_str(begin_pos , '-');
	bool is_first_genome = true;
	unsigned curr_begin_pos = begin_pos;
	for (unsigned i = 0; i < segs_len.size(); ++i)
	{
		Subtype::NameType curr_sub = (is_first_genome ? first_genome_sub : second_genome_sub);
		unsigned curr_no_seq = (is_first_genome ? no_seq_first_sub : no_seq_second_sub);

		for (unsigned j = curr_begin_pos; j < curr_begin_pos + segs_len[i]; ++j)
			gapped_query_str += SubtypeMap::get_sequences(curr_sub)[curr_no_seq].get_nucleotide(j);
		is_first_genome = !is_first_genome;
		curr_begin_pos += segs_len[i];
	}
	string ungapped_query_str = gapped_query_str;
	erase_all(ungapped_query_str, "-");

	string query_filename = Files::artificial_recomb_filename();
	ofstream query_seq_strm(query_filename.c_str());
	query_seq_strm << ">query" << endl;
	query_seq_strm << ungapped_query_str << endl;
	query_seq_strm.close();
	unsigned len = ungapped_query_str.length();
	
	Subtype::NameType subtype;
	if (SETTINGS.count("subtype"))
		subtype = SETTINGS["subtype"].as<string>()[0];
	else
		throw runtime_error("no subtype given");

	QuerySequence::SubtypeBreakpointList bps;
	QuerySequence::SubtypeTypeList subs;
	if (subtype == ' ')
		throw runtime_error("no subtype assined");

	unsigned scenario = SETTINGS["scenario"].as<unsigned>();
	// assign subtype automatically to pure sequence
	if (scenario == PURE) {
		cout << "assigning subtype " << subtype << " to sequence" << endl;
		bps = list_of(begin_pos)(end_pos);
		subs = list_of(subtype);
	}

	// check whether just generated query sequence is already in the test sequence DB (if allowed by 'load_from_sql')
	// -> if in DB, not necessary to apply jpHMM, simply retrieve data from DB
	shared_ptr<sql_db::sequence_alignment> seq_align;
	int sql_alignment_id = SETTINGS["sql.alignment.id"].as<int>();
	if (load_from_sql) {
		seq_align = get_sequence_alignment(sql_alignment_id, ungapped_query_str);
	}

	string test_seq_genome;
	int sequence_alignment_id;
	if (!seq_align) // apply clustal and - if it is not a pure sequence - jpHMM if query sequence not found in DB
	{
		// apply clustal
		string alignment_filename = Files::alignment_used_seqs_removed_filename();
		SubtypeMap::write_to_fasta_file(alignment_filename, false);
		QuerySequence qs(create_querysequence(alignment_filename, query_filename));

		// apply jpHMM
		if (scenario != PURE) {
			if (scenario != SIMPLE_RECOMB)
				throw runtime_error("scenario not implemented");

			// get subtype segmentation
			SubtypeSegmentationInfo ssi = get_sub_segmentation(SETTINGS["jphmm.dir"].as<string>(), query_filename,
															   SETTINGS["jphmm.probability.jump"].as<double>(), second_genome_sub);

			// insert predicted subtypes in unknown segment
			QuerySequence::SubtypeBreakpointList bps_unproc = list_of(begin_pos);
			QuerySequence::SubtypeTypeList subs_unproc = ssi.second;
			for (unsigned i = 1; i < ssi.first.size() - 1; ++i)
				bps_unproc += qs.transform_to_gapped(ssi.first[i]);
			bps_unproc += end_pos;
			cout << "bps_unproc: " << sql_db::vector_2_sql_string(bps_unproc) << endl;
			cout << "subs_unproc: " << sql_db::vector_2_sql_string(subs_unproc) << endl;
			bps = list_of(bps_unproc.front())(begin_pos + segs_len[0]);
			subs += subtype;
			for (unsigned i = 1; i < bps_unproc.size(); ++i)
				if (bps_unproc[i] > begin_pos + segs_len[0]) {
					subs += subs_unproc[i - 1];
					if (bps_unproc[i] >= begin_pos + segs_len[0] + segs_len[1]) {
						bps += begin_pos + segs_len[0] + segs_len[1];
						break;
					}
					else {
						bps += bps_unproc[i];
					}
				}

			// remove redundant breakpoints
			bps += bps_unproc.back();
			subs += subtype;
			cout << "segs_len: " << sql_db::vector_2_sql_string(segs_len) << endl;
			cout << "bps: " << sql_db::vector_2_sql_string(bps) << endl;
			cout << "subs: " << sql_db::vector_2_sql_string(subs) << endl;
			unsigned i = 0;
			while (i < subs.size() - 1) {
				if (subs[i] == subs[i + 1]) {
					subs.erase(subs.begin() + i);
					bps.erase(bps.begin() + i + 1);
				}
				else
					++i;
			}
			cout << "bps: " << sql_db::vector_2_sql_string(bps) << endl;
			cout << "subs: " << sql_db::vector_2_sql_string(subs) << endl;
		}

		// save result of clustal in DB
		sql_db::sequence_alignment seq_align_row(0, ungapped_query_str, qs.get_string(), sql_db::vector_2_sql_string(bps),
				                                 sql_db::vector_2_sql_string(subs), sql_alignment_id);

		mysqlpp::Connection conn = sql_db::connect();
		mysqlpp::Query sql_query = conn.query();
		sql_query.insert(seq_align_row);
		sql_query.execute();

		test_seq_genome = qs.get_string();
		sequence_alignment_id = get_sequence_alignment(sql_alignment_id, ungapped_query_str)->id;
	}
	else
	{
		cout << "Query found in alignment DB" << endl;
		test_seq_genome = seq_align->aligned_genome;
		sequence_alignment_id = seq_align->id;
		bps = sql_db::sql_string_2_vector<unsigned>(seq_align->sub_bps_assigned);
		subs = sql_db::sql_string_2_vector<Subtype::NameType>(seq_align->subs_assigned);
	}

	return make_tuple(test_seq_genome, sequence_alignment_id, bps, subs);
}


/**
 * implements of validation::test_a_seq and validation::rerun_test_a_seq
 * @param classftn_sub See validation::test_a_seq
 * @param first_genome_sub See validation::test_a_seq
 * @param second_genome_sub See validation::test_a_seq
 * @param no_seq_first_sub See validation::test_a_seq
 * @param no_seq_second_sub See validation::test_a_seq
 * @param begin_pos See validation::test_a_seq
 * @param end_pos See validation::test_a_seq
 * @param seg_len See validation::test_a_seq
 * @param sql_alignment_id See validation::test_a_seq
 * @param save_to_sql See validation::test_a_seq
 * @param is_rerun Is a rerun?
 * @param no_iter_step See validation::rerun_test_a_seq
 * @return See validation::test_a_seq
 */
double _test_a_seq(Subtype::NameType classftn_sub,  Subtype::NameType first_genome_sub,  Subtype::NameType second_genome_sub,
								 unsigned no_seq_first_sub, unsigned no_seq_second_sub, unsigned begin_pos, unsigned end_pos,
								 vector<unsigned> segs_len, bool is_first_seg_known, bool load_from_sql, bool save_to_sql)
{
	Original_Segmentation orig_segm(first_genome_sub, second_genome_sub, begin_pos, end_pos, segs_len, is_first_seg_known);
	int sequence_alignment_id;
	string aligned_test_seq;
	QuerySequence::SubtypeBreakpointList bps_assigned_subs;
	QuerySequence::SubtypeTypeList assigned_subs;
	tie(aligned_test_seq, sequence_alignment_id, bps_assigned_subs, assigned_subs) =
		provide_aligned_artificial_recombinant(first_genome_sub, second_genome_sub,
											   no_seq_first_sub, no_seq_second_sub, begin_pos, end_pos, segs_len, load_from_sql);
	
//	SubtypeMap::push(); // save SubtypeMap
	if (first_genome_sub == classftn_sub)
		SubtypeMap::remove_sequence(first_genome_sub, no_seq_first_sub);
	else
		if (first_genome_sub != '-') {
			if (first_genome_sub == 'U')
				SubtypeMap::remove_sequence(first_genome_sub, no_seq_first_sub);
			else {
				SubtypeMap::remove_subtype(first_genome_sub);
				if (first_genome_sub == 'B')
					SubtypeMap::remove_subtype('D');
				if (first_genome_sub == 'D')
					SubtypeMap::remove_subtype('B');
			}
		}

	if (second_genome_sub == classftn_sub)
		SubtypeMap::remove_sequence(second_genome_sub, no_seq_second_sub);
	else
		if (second_genome_sub != '-') {
			if (second_genome_sub == 'U')
				SubtypeMap::remove_sequence(second_genome_sub, no_seq_second_sub);
			else {
				SubtypeMap::remove_subtype(second_genome_sub);
				if (second_genome_sub == 'B')
					SubtypeMap::remove_subtype('D');
				if (second_genome_sub == 'D')
					SubtypeMap::remove_subtype('B');
			}
		}

	// init variables for storing in DB
	stringstream used_seqs;
	if (first_genome_sub != '-')
		used_seqs << first_genome_sub << "-" << no_seq_first_sub << " ";
	if (second_genome_sub != '-')
		used_seqs << second_genome_sub << "-" << no_seq_second_sub << " ";

	int distance;
	Segmentation estimated_segm;
	Segmentation target_segm = Segmentation(orig_segm.get_uk_bps_original(), orig_segm.get_is_known_original());
	cout << sql_db::vector_2_sql_string(bps_assigned_subs) << endl;
	cout << sql_db::vector_2_sql_string(assigned_subs) << endl;
	cout << target_segm << endl;
	tie(distance, estimated_segm) = HMM::distance_and_est_segm(begin_pos, end_pos, aligned_test_seq, bps_assigned_subs, assigned_subs,
															   target_segm, false);

	// save result of MCMC in DB
	if (save_to_sql) {
		vector<unsigned> uk_bps_estimated = estimated_segm.get_breakpoints();
		vector<bool> is_known_estimated = estimated_segm.get_is_segment_known_list();

		mysqlpp::Connection conn = sql_db::connect();
		sql_db::test_sequence test_seq_row(sequence_alignment_id,
										   sql_db::vector_2_sql_string(orig_segm.get_uk_bps_original()),
									       sql_db::vector_2_sql_string(orig_segm.get_is_known_original()),
										   sql_db::vector_2_sql_string(uk_bps_estimated),
										   sql_db::vector_2_sql_string(is_known_estimated),
										   sql_db::vector_2_sql_string(orig_segm.get_sub_bps_original()),
										   sql_db::vector_2_sql_string(orig_segm.get_subs_original()),
										   used_seqs.str(),
										   distance,
										   Para::jump_prob_hmm_first,
										   Para::jump_prob_hmm_normal,
										   Para::prob_prior,
										   sql_db::vector_2_sql_string(Para::alpha));
		mysqlpp::Query sql_query = conn.query();
		sql_query.replace(test_seq_row);
		sql_query.execute();
	}
//	SubtypeMap::pop(); // restore SubtypeMap

	return distance;
}


ostream& operator<<(ostream &os, const Test_Seq_Datum &tsd)
{
	os << tsd.original_sub << " "
	   << tsd.foreign_sub << " "
	   << setw(3) << tsd.no_seq_original
	   << setw(3) << tsd.no_seq_foreign << " "
	   << setw(5) << tsd.distance << " "
	   << setw(5) << tsd.ratio;

	return os;
}


} // namespace validation_impl


namespace validation
{

/**
 * Validate algorithm for a test sequence (an artificial recombinant sequence obtained by taking a sequence of one subtype and inserting a segment of another subtype)
 * @param classftn_sub Subtype as which the whole sequence is classified
 * @param first_genome_sub Subtype of the first and last segment
 * @param second_genome_sub Subtype of the inserted segment
 * @param no_seq_first_sub The number of the sequence within the first subtype used to construct the recombinant sequence
 * @param no_seq_second_sub The number of the sequence within the second subtype
 * @param begin_pos First position of the recombinant sequence (in complete alignment)
 * @param end_pos Last position of the recombinant sequence
 * @param seg_pos Position of the inserted segment of the recombinant sequence
 * @param seg_len Length of the inserted segment of the recombinant sequence
 * @param save_to_sql Is the resulting U/K-segmentation saved in table test_sequence?
 * @return Distance from estimated to original U/K-segmentation of recombinant sequence
 */
double test_a_simple_recomb(Subtype::NameType classftn_sub,  Subtype::NameType first_genome_sub,  Subtype::NameType second_genome_sub,
							unsigned no_seq_first_sub, unsigned no_seq_second_sub, unsigned begin_pos, unsigned end_pos, unsigned seg_pos, unsigned seg_len,
							bool load_from_sql, bool save_to_sql)
{
	int dummy_int = 0;
	Seq seq = SubtypeMap::get_sequences(second_genome_sub)[no_seq_second_sub];
	unsigned count = 0;
	unsigned i = 0;
	while ((count < seg_len) && (seg_pos + i < end_pos)) {
		if (seq.get_nucleotide(seg_pos + i) != '-')
			++count;
		++i;
	}
	if (count < seg_len)
		throw runtime_error("illegal seg_pos / seg_len ");
	vector<unsigned> segs_len = list_of(seg_pos - begin_pos)(i)(end_pos - seg_pos - i);
	bool is_first_seg_known = true;
	return _test_a_seq(classftn_sub, first_genome_sub, second_genome_sub, no_seq_first_sub, no_seq_second_sub, begin_pos, end_pos, segs_len,
					   is_first_seg_known, load_from_sql, save_to_sql);
}


/**
 * Validate algorithm for a test sequence (an artificial recombinant sequence composed of subtype-wise alternating segments from two subtypes)
 * @param classftn_sub Subtype as which the whole sequence is classified
 * @param first_genome_sub Subtype of the first segment
 * @param second_genome_sub Subtype of the second segment
 * @param no_seq_first_sub The number of the sequence within the first subtype used to construct the recombinant sequence
 * @param no_seq_second_sub The number of the sequence within the second subtype
 * @param begin_pos First position of the recombinant sequence (in complete alignment)
 * @param end_pos Last position of the recombinant sequence
 * @param seg_len Length of the segments of the recombinant sequence
 * @param save_to_sql Is the resulting U/K-segmentation saved in table test_sequence?
 * @return Distance from estimated to original U/K-segmentation of recombinant sequence
 */

double test_a_complex_recomb(Subtype::NameType classftn_sub, Subtype::NameType first_genome_sub, Subtype::NameType second_genome_sub,
							 unsigned no_seq_first_sub, unsigned no_seq_second_sub, unsigned begin_pos, unsigned end_pos, unsigned seg_len,
							 bool load_from_sql, bool save_to_sql)
{
	int dummy_int = 0;
	vector<unsigned> segs_len;
	push_back(segs_len).repeat((end_pos - begin_pos + 1) / seg_len, seg_len);
	bool is_first_known = true;
	return _test_a_seq(classftn_sub, first_genome_sub, second_genome_sub, no_seq_first_sub, no_seq_second_sub, begin_pos, end_pos, segs_len,
					   is_first_known, load_from_sql, save_to_sql);
}


/**
 * Validate algorithm for a test sequence (a part of a sequence from a subtype)
 * @param classftn_sub Subtype as which the whole sequence is classified
 * @param genome_sub Subtype of the genome
 * @param no_seq The number of the sequence within used subtype
 * @param begin_pos First position of the recombinant sequence (in complete alignment)
 * @param end_pos Last position of the recombinant sequence
 * @param save_to_sql Is the resulting U/K-segmentation saved in table test_sequence?
 * @return Distance from estimated to original U/K-segmentation of recombinant sequence
 */
double test_a_pure_seq(Subtype::NameType classftn_sub,  Subtype::NameType genome_sub,
					   unsigned no_seq, unsigned begin_pos, unsigned end_pos,
					   bool load_from_sql, bool save_to_sql)
{
	int dummy_int = 0;
	vector<unsigned> segs_len = list_of(end_pos - begin_pos);
	bool is_first_seg_known = true;
	return _test_a_seq(classftn_sub, genome_sub, '-', no_seq, 0, begin_pos, end_pos, segs_len, is_first_seg_known,
					   load_from_sql, save_to_sql);
}


/**
 * for testing purpose (remove or improve later)
 */
void test_hmm()
{
//	const unsigned NO_SCENARIO = 1;
//	const bool DO_ANALYSIS = 0;
//	SubtypeMap::push(); // save SubtypeMap
////	SubtypeMap::remove_subtype('J');
////	SubtypeMap::remove_subtype('K');
////	SubtypeMap::remove_subtype('U');
//
//	double dist;
//	Segmentation segm;
//	unsigned start = 1840;
//	unsigned end = 12840;
//	QuerySequence q;
//	switch (NO_SCENARIO) {
//	case 0: {
//		Subtype::NameType genome_sub = 'A';
//		unsigned no_seq = 19;
//
//		cout << "Sequence: " << endl;
//		cout << SubtypeMap::get_sequences(genome_sub)[no_seq].get_name() << endl << endl;
//
//		QuerySequenceCreator tester("1840 - k - 12840", genome_sub, genome_sub, no_seq, no_seq);
//		q = tester.get_query_sequence();
//		SubtypeMap::remove_sequence(genome_sub, no_seq);
//		tie(dist, segm) = tester.run_hmm(start, end, DO_ANALYSIS);
//		break;
//	}
//	case 1: {
//		Subtype::NameType first_genome_sub = 'A';
//		unsigned no_seq_first_sub = 0;
//		Subtype::NameType second_genome_sub = 'G';
//		unsigned no_seq_second_sub = 0;
//
//		QuerySequenceCreator tester("1840 - k - 2840 - u - 3840 - k - 12840", first_genome_sub, second_genome_sub, no_seq_first_sub, no_seq_second_sub);
//		q = tester.get_query_sequence();
//		SubtypeMap::remove_sequence(first_genome_sub, no_seq_first_sub);
//		SubtypeMap::remove_subtype(second_genome_sub);
//		tie(dist, segm) = tester.run_hmm(start, end, DO_ANALYSIS);
//		break;
//	}
//	case 2: {
//		map<Subtype::NameType, unsigned> no_seqs = map_list_of('A', 0)('B', 0)('F', 0);
//		Subtype::NameType unknown_sub = 'F';
//
//		QuerySequenceCreator tester("1840 - A - 3000 - B - 5000 - F - 8000 - B - 12840", unknown_sub, no_seqs);
//		q = tester.get_query_sequence();
//		SubtypeMap::remove_subtype(unknown_sub);
//		foreach (pair<Subtype::NameType comma unsigned> p, no_seqs)
//			if (p.first != unknown_sub)
//				SubtypeMap::remove_sequence(p.first, p.second);
//		tie(dist, segm) = tester.run_hmm(start, end, DO_ANALYSIS);
//		break;
//	}
//	}
//
//	cout << segm << endl;
//
//	SubtypeMap::pop(); // restore SubtypeMap
}

} // namespace validation
