# Supplementary material for: Detection of viral sequence fragments of HIV-1 subfamilies yet unknown
Source: BMC Bioinformatics. 2011 Apr 11;12:93. doi: 10.1186/1471-2105-12-93 (PMC3086866; doi:10.1186/1471-2105-12-93)
Supplement: Additional file 1 — Source code. C++ implementation of USF. [file 1471-2105-12-93-S1.ZIP › src/validation.h]

/**
 * \file validation.h
 */

#ifndef VALIDATION_H_
#define VALIDATION_H_

#include "Subtype.h"
#include "SubtypeMap.h"
#include "sql.h"

#include <string>
#include <vector>
#include <utility>

#include <boost/shared_ptr.hpp>
#include <boost/tuple/tuple.hpp>

/**
 * validation Validation that unknown subtype detection performs well
 */
namespace validation
{

double test_a_simple_recomb(Subtype::NameType classftn_sub, Subtype::NameType first_genome_sub, Subtype::NameType second_genome_sub,
							unsigned no_seq_first_sub, unsigned no_seq_second_sub, unsigned begin_pos, unsigned end_pos, unsigned seg_pos, unsigned seg_len,
							bool load_from_sql, bool save_to_sql);

double test_a_complex_recomb(Subtype::NameType classftn_sub, Subtype::NameType first_genome_sub, Subtype::NameType second_genome_sub,
							 unsigned no_seq_first_sub, unsigned no_seq_second_sub, unsigned begin_pos, unsigned end_pos, unsigned seg_len,
							 bool load_from_sql, bool save_to_sql);

double test_a_pure_seq(Subtype::NameType classftn_sub, Subtype::NameType genome_sub,
					   unsigned no_seq, unsigned begin_pos, unsigned end_pos,
					   bool load_from_sql, bool save_to_sql);

void test_hmm();
}


/**
 * implementation details of namespace validation
 */
namespace validation_impl
{

/**
 * contains original subtype and U/K segmentation of a test sequence in a form such that easily storable in DB
 */
class Original_Segmentation
{
	public:
		Original_Segmentation(Subtype::NameType first_genome_sub, Subtype::NameType second_genome_sub,
							  unsigned begin_pos, unsigned end_pos, std::vector<unsigned> segs_len, bool is_first_known);
		std::vector<unsigned> get_uk_bps_original() {return uk_bps_original;}
		std::vector<bool> get_is_known_original() {return is_known_original;}
		std::vector<unsigned> get_sub_bps_original() {return sub_bps_original;}
		std::vector<std::string> get_subs_original() {return subs_original;}
	private:
		std::vector<unsigned> uk_bps_original; ///< BPs of original U/K-segmentation
		std::vector<bool> is_known_original; ///< Are segments of original U/K-segmentation designated as "known"
		std::vector<unsigned> sub_bps_original; ///< BPs of original subtype segmentation
		std::vector<std::string> subs_original; ///< Subtypes of original subtype segmentation
};


/**
 * contains parameter and result of one run of validation::test_a_seq
 */
struct Test_Seq_Datum
{
	Subtype::NameType original_sub;
	Subtype::NameType foreign_sub;
	unsigned no_seq_original;
	unsigned no_seq_foreign;
	double distance;
	double ratio;
};

std::ostream& operator<<(std::ostream &os, const Test_Seq_Datum &tsd);


/// \todo somehow ugly, think about how to replace
boost::tuple<unsigned, double, double, double, unsigned, int> get_mcmc_settings();

boost::shared_ptr<sql_db::sequence_alignment> get_sequence_alignment(int sql_alignment_id, std::string ungapped_genome);

boost::tuple<std::string, int, QuerySequence::SubtypeBreakpointList, QuerySequence::SubtypeTypeList>
provide_aligned_artificial_recombinant(Subtype::NameType first_genome_sub, Subtype::NameType second_genome_sub,
									   unsigned no_seq_first_sub, unsigned no_seq_second_sub,
									   unsigned begin_pos, unsigned end_pos, std::vector<unsigned> segs_len, bool load_from_sql);

double _test_a_seq(Subtype::NameType classftn_sub,  Subtype::NameType first_genome_sub,  Subtype::NameType second_genome_sub,
				   unsigned no_seq_first_sub, unsigned no_seq_second_sub, unsigned begin_pos, unsigned end_pos,
				   std::vector<unsigned> segs_len, bool is_first_known,
				   bool load_from_sql, bool save_to_sql);
}

#endif /* VALIDATION_H_ */
