# Supplementary material for: Detection of viral sequence fragments of HIV-1 subfamilies yet unknown
Source: BMC Bioinformatics. 2011 Apr 11;12:93. doi: 10.1186/1471-2105-12-93 (PMC3086866; doi:10.1186/1471-2105-12-93)
Supplement: Additional file 1 — Source code. C++ implementation of USF. [file 1471-2105-12-93-S1.ZIP › src/output/ProbAnalysis.cpp]

#include "../common.h"
#include "html_tab.h"
#include "ProbAnalysis.h"
#include "../para.h"
#include "../QuerySequence.h"
#include "../Subtype.h"

#define foreach BOOST_FOREACH
#define comma ,

using namespace std;
using namespace boost;
using namespace boost::assign;


void ep_analysis(const QuerySequence& q, multi_array<double, 3> ep, unsigned begin_analysis, unsigned end_analysis)
{
	const unsigned NUM_NUCL = Consts::alphabet()->num_characters();
	const unsigned COLORED_ROWS_LEN = 5;
	Html_Tab tab;
	set<Subtype::NameType> sub_names = SubtypeMap::get_all_subtype_names();

	// fill first header row
	tab.set_next_cell("");
	tab.set_next_cell("");
	tab.set_next_cell("Unknown");
	tab.curr_cell()->set_col_span(NUM_NUCL);
	tab.set_next_cell("Known");
	tab.curr_cell()->set_col_span(NUM_NUCL);
	tab.set_next_cell("");
	foreach (Subtype::NameType sub_name, sub_names) {
		tab.set_next_cell(sub_name);
		tab.curr_cell()->set_col_span(Consts::alphabet()->num_characters());
	}
	tab.next_row();

	// fill second header row
	tab.set_next_cell("pos");
	tab.set_next_cell("Q");
	tab.set_vert_line(tab.curr_col());
	for (unsigned i = 0; i < ep.shape()[0]; ++i) {
		for (unsigned j = 0; j < NUM_NUCL; ++j)
			tab.set_next_cell(Consts::alphabet()->character(j));
		tab.set_vert_line(tab.curr_col());
	}
	tab.set_next_cell("ratio");
	tab.set_vert_line(tab.curr_col());
	for (unsigned i = 0; i < sub_names.size(); ++i) {
		for (unsigned j = 0; j < NUM_NUCL; ++j)
			tab.set_next_cell(Consts::alphabet()->character(j));
		tab.set_vert_line(tab.curr_col());
	}
	tab.set_curr_type(NORM);

	// fill normal rows
	vector<double> v = list_of(0.0)(0.01)(0.025)(0.1)(0.2)(0.3333)(0.6667)(0.8)(0.9)(0.975)(0.99)(1.0);
	Spectrum freq_spec(v);
	v = list_of(0.0)(1 / 5)(1 / 1.5)(1 / 1.1)(1 / 1.025)(1 / 1.01)(1.01)(1.025)(1.1)(1.5)(5)(numeric_limits<double>::max());
	Spectrum ratio_spec(v);
	vector<double> gap_fraction = SubtypeMap::get_gap_fraction();
	unsigned count = 0;
	for (unsigned pos = begin_analysis; pos < end_analysis; ++pos) {
		if (gap_fraction[pos] <= Para::max_gap_fraction)
		{
			char curr_nucl = q.get_nucleotide(pos);
			unsigned curr_nucl_idx = Consts::alphabet()->idx(curr_nucl);
			tab.set_next_cell(pos);
			tab.set_next_cell(curr_nucl);
			for (unsigned sub = 0; sub < ep.shape()[0]; ++sub) {
				for (unsigned n = 0; n < NUM_NUCL; ++n) {
					tab.set_next_cell(format("%1.4f") % ep[sub][pos][n]);
					if (n == curr_nucl_idx) {
						tab.curr_cell()->set_bold();
						tab.curr_cell()->set_large();
					}
					tab.curr_cell()->font_color() = freq_spec.color_bound(ep[sub][pos][n]);
				}
			}
			double ratio = ep[1][pos][curr_nucl_idx] / ep[0][pos][curr_nucl_idx];
			tab.set_next_cell(format("%4.4f") % ratio);
			tab.curr_cell()->font_color() = ratio_spec.color_bound(ratio);

			// output frequencies of nucleotides of subtypes
			foreach (Subtype::NameType sub_name, sub_names) {
				vector<unsigned> nucl_freqs = SubtypeMap::get_nucl_freqs(sub_name, pos);
				for (unsigned i = 0; i < Consts::alphabet()->num_characters(); ++i) {
					tab.set_next_cell(nucl_freqs[i]);
					if (i == curr_nucl_idx) {
						tab.curr_cell()->set_bold();
						tab.curr_cell()->set_large();
					}
					tab.curr_cell()->font_color() = freq_spec.color_bound((double)nucl_freqs[i] / SubtypeMap::get_num_seqs_of_sub(sub_name));
				}
			}

			if (!(count % COLORED_ROWS_LEN))
				tab.set_row_color(tab.curr_row(), "#FFFFC0");
			++count;
			tab.next_row();
		}
	}

	tab.output("ep_analysis.html");
}


void prob_analysis(const QuerySequence& q, unsigned begin_analysis, unsigned end_analysis, unsigned accum_len, bool show_dist_freqs)
{
	const unsigned COLORED_ROWS_LEN = 5;
	Html_Tab tab;

	if (q.get_subtypes().size() > 1)
		throw runtime_error("not implemented for query sequences assigned more than one subtype");
	Subtype query_sub = q.get_subtype_at_breakpoint(0);
	set<Subtype::NameType> other_sub_names = SubtypeMap::get_all_subtype_names();
	other_sub_names.erase(query_sub.get_name());

	// fill first header row
	stringstream ss;
	ss << "~" << query_sub.get_name();
	string str_not_query_sub = ss.str();
	tab.set_next_cell("");
	tab.set_next_cell("");
	// nucleotide frequencies
	tab.set_next_cell(query_sub.get_name());
	tab.curr_cell()->set_col_span(Consts::alphabet()->num_characters());
	tab.set_next_cell(str_not_query_sub);
	tab.curr_cell()->set_col_span(Consts::alphabet()->num_characters());
	foreach (Subtype::NameType sub_name, other_sub_names) {
		tab.set_next_cell(sub_name);
		tab.curr_cell()->set_col_span(Consts::alphabet()->num_characters());
	}
	// distance frequencies
	unsigned begin, end;
	tab.set_next_cell(query_sub.get_name());
	begin = tab.curr_cell()->col();
	tab.curr_cell()->set_col_span(Consts::alphabet()->num_characters());
	tab.set_next_cell(str_not_query_sub);
	tab.curr_cell()->set_col_span(Consts::alphabet()->num_characters());
	end = tab.curr_cell()->col() + tab.curr_cell()->col_span() - 1;
	if (!show_dist_freqs)
		tab.hide_cols(begin, end);
	// distances
	tab.set_next_cell("dist");
	tab.curr_cell()->set_col_span(3);
	tab.set_next_cell("acc dist");
	tab.curr_cell()->set_col_span(3);
	tab.next_row();

	// fill second header row
	tab.set_next_cell("Pos");
	tab.set_next_cell("Q");
	tab.set_vert_line(tab.curr_col());
	// nucleotide frequencies
	for (unsigned i = 0; i < 2 + other_sub_names.size(); ++i) {
		for (unsigned j = 0; j < Consts::alphabet()->num_characters(); ++j)
			tab.set_next_cell(Consts::alphabet()->character(j));
		tab.set_vert_line(tab.curr_col());
	}
	// distance frequencies
	for (unsigned i = 0; i < Consts::alphabet()->num_characters(); ++i)
		tab.set_next_cell(i);
	tab.set_vert_line(tab.curr_col());
	for (unsigned i = 0; i < Consts::alphabet()->num_characters(); ++i)
		tab.set_next_cell(i);
	tab.set_vert_line(tab.curr_col());
	// distances
	tab.set_next_cell("Q");
	tab.set_next_cell(query_sub.get_name());
	tab.set_next_cell(str_not_query_sub);
	tab.set_vert_line(tab.curr_col());
	tab.set_next_cell("Q");
	tab.set_next_cell(query_sub.get_name());
	tab.set_next_cell(str_not_query_sub);
	tab.set_curr_type(NORM);

	// fill normal rows
	unsigned count = 0;
	double accum_dist_query = 0;
	double accum_dist_own = 0;
	double accum_dist_other = 0;
	vector<double> v = list_of(0.0)(0.0001)(0.025)(0.1)(0.2)(0.3333)(0.6667)(0.8)(0.9)(0.975)(0.9999)(1.0);
	Spectrum freq_spec(v);
	unsigned num_seqs_query_sub = SubtypeMap::get_num_seqs_of_sub(query_sub.get_name());
	unsigned num_seqs_not_query_sub = SubtypeMap::get_all_sequences().size() - num_seqs_query_sub;
	vector<double> gap_fraction = SubtypeMap::get_gap_fraction();
	for (unsigned pos = begin_analysis; pos < end_analysis; ++pos)
		if (gap_fraction[pos] <= Para::max_gap_fraction)
		{
			char curr_nucl = q.get_nucleotide(pos);
			unsigned curr_nucl_idx = Consts::alphabet()->idx(curr_nucl);
			tab.set_next_cell(pos);
			tab.set_next_cell(curr_nucl);

			// output frequencies of nucleotides of subtype of the query sequence
			vector<unsigned> nucl_freqs = SubtypeMap::get_nucl_freqs(query_sub.get_name(), pos);
			for (unsigned i = 0; i < Consts::alphabet()->num_characters(); ++i) {
				tab.set_next_cell(nucl_freqs[i]);
				if (i == curr_nucl_idx) {
					tab.curr_cell()->set_bold();
					tab.curr_cell()->set_large();
				}
				tab.curr_cell()->font_color() = freq_spec.color_bound((double)nucl_freqs[i] / num_seqs_query_sub);
			}

			// output accumulated frequencies of nucleotides of subtypes unequal to the one of the query sequence
			nucl_freqs = vector<unsigned>(Consts::alphabet()->num_characters());
			foreach (Subtype::NameType sub_name, SubtypeMap::get_all_subtype_names()) {
				if (sub_name != query_sub.get_name()) {
					vector<unsigned> curr_nucl_freqs = SubtypeMap::get_nucl_freqs(sub_name, pos);
					for (unsigned i = 0; i < Consts::alphabet()->num_characters(); ++i)
						nucl_freqs[i] += curr_nucl_freqs[i];
				}
			}
			for (unsigned i = 0; i < Consts::alphabet()->num_characters(); ++i) {
				tab.set_next_cell(nucl_freqs[i]);
				if (i == curr_nucl_idx) {
					tab.curr_cell()->set_bold();
					tab.curr_cell()->set_large();
				}
				tab.curr_cell()->font_color() = freq_spec.color_bound((double)nucl_freqs[i] / num_seqs_not_query_sub);
			}

			// output frequencies of nucleotides of subtypes unequal to the one of the query sequence
			foreach (Subtype::NameType sub_name, other_sub_names) {
				vector<unsigned> nucl_freqs = SubtypeMap::get_nucl_freqs(sub_name, pos);
				for (unsigned i = 0; i < Consts::alphabet()->num_characters(); ++i) {
					tab.set_next_cell(nucl_freqs[i]);
					if (i == curr_nucl_idx) {
						tab.curr_cell()->set_bold();
						tab.curr_cell()->set_large();
					}
					tab.curr_cell()->font_color() = freq_spec.color_bound((double)nucl_freqs[i] / SubtypeMap::get_num_seqs_of_sub(sub_name));
				}
			}

			// output distance frequencies
			unsigned dist_query = query_sub.count_mismatches(pos, pos + 1, q, gap_fraction);
			SequenceList all_seqs = SubtypeMap::get_all_sequences();
			SequenceList seqs_of_query_sub = SubtypeMap::get_sequences(query_sub.get_name());
			map<unsigned, unsigned> dist_own;
			map<unsigned, unsigned> dist_other;
			foreach(Seq s, all_seqs) {
				unsigned curr_dist = s.count_mismatches(seqs_of_query_sub, pos);
				map<unsigned, unsigned>& dist = (s.get_subtype() == query_sub.get_name())
														  ? dist_own : dist_other;
				if (dist.count(curr_dist))
					++dist[curr_dist];
				else
					dist[curr_dist] = 1;
			}

			foreach (pair<unsigned comma unsigned> p, dist_own) {
				stringstream ss;
				ss << p.first << ":" << p.second << "";
				tab.set_next_cell(ss.str());
				if (p.first == dist_query) {
					tab.curr_cell()->set_bold();
					tab.curr_cell()->set_large();
				}
				tab.curr_cell()->font_color() = freq_spec.color_bound((double)p.second / num_seqs_query_sub);
			}
			tab.set_next_cell_empty(Consts::alphabet()->num_characters() - dist_own.size());
			foreach (pair<unsigned comma unsigned> p, dist_other) {
				stringstream ss;
				ss << p.first << ":" << p.second << "";
				tab.set_next_cell(ss.str());
				if (p.first == dist_query) {
					tab.curr_cell()->set_bold();
					tab.curr_cell()->set_large();
				}
				tab.curr_cell()->font_color() = freq_spec.color_bound((double)p.second / num_seqs_not_query_sub);
			}
			tab.set_next_cell_empty(Consts::alphabet()->num_characters() - dist_other.size());

			// output query distance
			tab.set_next_cell(dist_query);
			accum_dist_query += dist_query;

			// output mean distances of sequences of the query sub
			double mean_dist_own = 0;
			unsigned num_seqs_own = 0;
			foreach (pair<unsigned comma unsigned> p, dist_own) {
				mean_dist_own += p.first * p.second;
				num_seqs_own += p.second;
			}
			mean_dist_own /= num_seqs_own;
			accum_dist_own += mean_dist_own;
			tab.set_next_cell(format("%4.2f") % mean_dist_own);

			// output mean distances of sequences not of the query sub
			double mean_dist_other = 0;
			unsigned num_seqs_other = 0;
			foreach (pair<unsigned comma unsigned> p, dist_other) {
				mean_dist_other += p.first * p.second;
				num_seqs_other += p.second;
			}
			mean_dist_other /= num_seqs_other;
			accum_dist_other += mean_dist_other;
			tab.set_next_cell(format("%4.2f") % mean_dist_other);

			// output accumulated distances
			if ((++count == accum_len) || (pos == end_analysis - 1)) {
				Spectrum spec(5);
				string color;
				if (accum_dist_other <= accum_dist_own)
					color = "purple";
				else
					if (accum_dist_query <= accum_dist_own)
						color = spec.color(0);
					else
						if (accum_dist_query < accum_dist_other) {
							double r = (accum_dist_query - accum_dist_own) / (accum_dist_other - accum_dist_own);
							if (r <= 1 / 3.0)
								color = spec.color(1);
							else
								if (r <= 2 / 3.0)
									color = spec.color(2);
								else
									color = spec.color(3);
						}
						else
							color = spec.color(4);
				tab.set_next_cell(format("%4.0f") % accum_dist_query);
				tab.curr_cell()->font_color() = color;
				tab.set_next_cell(format("%4.0f") % accum_dist_own);
				tab.set_next_cell(format("%4.0f") % accum_dist_other);
				accum_dist_query = accum_dist_own = accum_dist_other = 0;
				count = 0;
			}

			if (!(count % COLORED_ROWS_LEN))
				tab.set_row_color(tab.curr_row(), "#FFFFC0");
			tab.next_row();
		}

	tab.output("prob_analysis.html");
}
