# Supplementary material for: Detection of viral sequence fragments of HIV-1 subfamilies yet unknown
Source: BMC Bioinformatics. 2011 Apr 11;12:93. doi: 10.1186/1471-2105-12-93 (PMC3086866; doi:10.1186/1471-2105-12-93)
Supplement: Additional file 1 — Source code. C++ implementation of USF. [file 1471-2105-12-93-S1.ZIP › src/output/ProbAnalysis.h]

#ifndef PROBANALYSIS_H_
#define PROBANALYSIS_H_

#include <boost/multi_array.hpp>

void prob_analysis(const QuerySequence& q, unsigned begin_analysis, unsigned end_analysis, unsigned accum_len, bool show_dist);
void ep_analysis(const QuerySequence& q, boost::multi_array<double, 3> ep, unsigned begin_analysis, unsigned end_analysis);

#endif /* PROBANALYSIS_H_ */
