# Supplementary material for: Detection of viral sequence fragments of HIV-1 subfamilies yet unknown
Source: BMC Bioinformatics. 2011 Apr 11;12:93. doi: 10.1186/1471-2105-12-93 (PMC3086866; doi:10.1186/1471-2105-12-93)
Supplement: Additional file 1 — Source code. C++ implementation of USF. [file 1471-2105-12-93-S1.ZIP › src/output/html_tab.cpp]

#include <boost/format.hpp>
#include "html_tab_def.h"

using namespace std;
using namespace boost;

template void Html_Tab::set_next_cell(char const*);
template void Html_Tab::set_cell(Cell_Type, unsigned, unsigned, char const*);
template void Html_Tab::set_next_cell(string);
template void Html_Tab::set_cell(Cell_Type, unsigned, unsigned, string);
template void Html_Tab::set_next_cell(format);
template void Html_Tab::set_cell(Cell_Type, unsigned, unsigned, format);
template void Html_Tab::set_next_cell(char);
template void Html_Tab::set_cell(Cell_Type, unsigned, unsigned, char);
template void Html_Tab::set_next_cell(int);
template void Html_Tab::set_cell(Cell_Type, unsigned, unsigned, int);
template void Html_Tab::set_next_cell(unsigned);
template void Html_Tab::set_cell(Cell_Type, unsigned, unsigned, unsigned);
template void Html_Tab::set_next_cell(double);
template void Html_Tab::set_cell(Cell_Type, unsigned, unsigned, double);
