# Supplementary material for: Detection of viral sequence fragments of HIV-1 subfamilies yet unknown
Source: BMC Bioinformatics. 2011 Apr 11;12:93. doi: 10.1186/1471-2105-12-93 (PMC3086866; doi:10.1186/1471-2105-12-93)
Supplement: Additional file 1 — Source code. C++ implementation of USF. [file 1471-2105-12-93-S1.ZIP › src/tests/test_mcmc.cpp]

/**
 * \file test_mcmc.cpp
 */

#define BOOST_TEST_DYN_LINK
//#define BOOST_TEST_MODULE test_mcmc

#include <fstream>
#include <string>
#include <numeric>
#include <stdexcept>
#include <sys/time.h>
#include <ctime>

#include <boost/test/unit_test.hpp>
#include <boost/test/floating_point_comparison.hpp>
#include <boost/foreach.hpp>
#include <boost/scoped_ptr.hpp>
#include <boost/algorithm/string/erase.hpp>
#include <boost/assign/std/vector.hpp>
#include <boost/tuple/tuple.hpp>
#define foreach BOOST_FOREACH

#include "../jphmm_interface.h"
#include "../read_input.h"
#include "../Subtype.h"
#include "../SubtypeMap.h"
#include "../MonteCarloMarkovChain.h"
#include "../QuerySequenceCreator.h"

using namespace std;
using namespace boost;
using namespace boost::assign;

// time(0) isn't enough, we'll seed more than once per second
int get_random_seed()
{
	timeval tv;
	gettimeofday(&tv, 0);
	return (int) tv.tv_usec;
}


BOOST_AUTO_TEST_SUITE( mcmc )

/*BOOST_AUTO_TEST_CASE ( full_run_1_original_subtype_1_declared_subtype )
{
	load("HIV_Alignment.txt");
	Seq qs = SubtypeMap::get_sequences('C')[0];
	const char declared_sub = 'A';   // subtype from which the query is declared to stem

	const int begin_pos = 2000;
	const int end_pos = 3000;

	QuerySequenceCreator tester(begin_pos, end_pos);
	tester.add_next_querysequence_part(0, qs.get_length(), qs);
	tester.add_next_subtype(begin_pos, declared_sub);
	tester.add_next_segment(begin_pos);

	unsigned n_iterations = 100;
	double pa = 1.0 / 3;
	double pe = pa;
	double pm = pa;
	unsigned max_move = 50;
	tester.run_mcmc(n_iterations, pa, pe, pm, max_move, 0);
}*/


/*BOOST_AUTO_TEST_CASE ( full_run_2_original_subtypes_1_declared_subtype )
{
	load("HIV_Alignment.txt");
	// TODO: Hier müssten wir in der Lage sein, eine künstliche Sequenz zu erzeugen, deren Genom z.B. auf den Positionen
	// 2000-2500 von einer Sequenz des Subtyps A stammt und auf den Positionen 2501-3000 von einer Sequenz des Subtyps C.
	// Wenn dann wie unten die Subtyp-Segmentierung besagt, dass die ganze Sequenz von Subtyp A stammt, sollte der MCMC
	// rausbekommen, dass 2000-2500 "known" sind und 2501-3000 "unknown"

	// Testsequenz hat 1000 Nukleotide, von 0 - 1000
	const int begin_pos = 0;
	const int end_pos = 1000;
	QuerySequenceCreator tester(begin_pos, end_pos);
	tester.add_next_querysequence_part(2000, 2500, SubtypeMap::get_sequences('A')[0]); // ersten 500 kommen von Subtyp A
	tester.add_next_querysequence_part(2500, 3000, SubtypeMap::get_sequences('C')[0]); // die restlichen 500 von Subtyp C
	tester.add_next_subtype(begin_pos, 'A'); // ganze Sequenz soll zu Subtyp A gehoeren

	// definiere gewuenschten Output: erste Haelfte soll bekannt sein, zweite Haelfte unbekannt.
	tester.set_first_segmentation_known(true);
	tester.add_next_segment(begin_pos);
	tester.add_next_segment(500);

	unsigned n_iterations = 100;
	double pa = 0.2;
	double pe = 0.2;
	double pm = 0.6;
	unsigned max_move = 50;
	tester.run_mcmc(n_iterations, pa, pe, pm, max_move, 0);
}*/

/*
BOOST_AUTO_TEST_CASE ( full_run_1_original_subtype_2_declared_subtypes )
{
	load("HIV_Alignment.txt");
	Seq qs = SubtypeMap::get_sequences('C')[0];

	const int begin_pos = 2000;
	const int end_pos = 3000;

	QuerySequenceCreator tester(begin_pos, end_pos);
	tester.add_next_querysequence_part(0, qs.get_length(), qs);
	tester.add_next_subtype(begin_pos, 'A');
	tester.add_next_segment(begin_pos);
	tester.add_next_subtype(begin_pos, 'C');
	tester.add_next_segment(2500);

	unsigned n_iterations = 100;
	double pa = 1.0 / 3;
	double pe = pa;
	double pm = pa;
	unsigned max_move = 50;
	tester.run_mcmc(n_iterations, pa, pe, pm, max_move, 0);
}
*/

/*BOOST_AUTO_TEST_CASE ( probability_of_segmentation_few_segments )
{
	load("HIV_Alignment.txt");

	// Testsequenz hat 1000 Nukleotide, von 0 - 1000
	const int begin_pos = 2000;
	const int end_pos = 3000;
	QuerySequenceCreator tester(begin_pos, end_pos);
	tester.add_next_querysequence_part(0, 2500, SubtypeMap::get_sequences('A')[1]); // ersten 500 kommen von Subtyp A
	tester.add_next_querysequence_part(2500, 3000, SubtypeMap::get_sequences('C')[0]); // die restlichen 500 von Subtyp C
	tester.add_next_subtype(begin_pos, 'A'); // ganze Sequenz soll zu Subtyp A gehoeren

	QuerySequence q = tester.get_query_sequence();

	cout << q << endl;

	const unsigned tmp_first_seg[] = {begin_pos, end_pos + 1};
	Segmentation first_seg(Segmentation::BreakpointList(tmp_first_seg, tmp_first_seg + 2), true);
	const unsigned tmp_second_seg[] = {begin_pos, 2500, end_pos + 1};
	Segmentation second_seg(Segmentation::BreakpointList(tmp_second_seg, tmp_second_seg + 3), true);

	cout << "probability of first segmentation: " << first_seg.get_probability(q, second_seg) << endl;
	cout << "probability of second segmentation: " << second_seg.get_probability(q, first_seg) << endl;
}*/


/*BOOST_AUTO_TEST_CASE ( probability_of_segmentation_lots_of_segments )
{
	load("HIV_Alignment.txt");

	// Testsequenz hat 1000 Nukleotide, von 0 - 1000
	const int begin_pos = 2000;
	const int end_pos = 3000;
	QuerySequenceCreator tester(begin_pos, end_pos);
	tester.add_next_querysequence_part(0, 3000, SubtypeMap::get_sequences('A')[1]); // alle kommen von Subtyp A
	tester.add_next_subtype(begin_pos, 'A'); // ganze Sequenz soll zu Subtyp A gehoeren

	QuerySequence q = tester.get_query_sequence();

	const unsigned tmp_first_seg[] = {begin_pos, end_pos + 1};
	Segmentation first_seg(Segmentation::BreakpointList(tmp_first_seg, tmp_first_seg + 2), true);
	const unsigned tmp_second_seg[] = {begin_pos, 2100, 2200, 2300, 2400, 2500, 2600, 2700, 2800, 2900, end_pos + 1};
	Segmentation second_seg(Segmentation::BreakpointList(tmp_second_seg, tmp_second_seg + 11), true);

	cout << "probability of first segmentation: " << first_seg.get_probability(q, second_seg) << endl;
	cout << "probability of second segmentation: " << second_seg.get_probability(q, first_seg) << endl;
}*/


/*
// Testcases disabled until we find a solution for the SubMap-thingy
BOOST_AUTO_TEST_CASE ( one_add_event )
{
	QuerySequence q("AAAAAAAAAAAA");
	MonteCarloMarkovChain mcmc(q, 1, 0, 0, 3);
	Segmentation s = mcmc.find_segmentation(1u);
	const Segmentation::BreakpointList& bp = s.get_breakpoints();

	BOOST_CHECK_EQUAL(s.get_number_of_segments(), 2u);
	BOOST_CHECK_EQUAL(bp[0], 0u);
	BOOST_CHECK_EQUAL(bp[2], q.get_length());
	BOOST_CHECK(bp[0] < bp[1] && bp[1] < bp[2]);

//	copy(bp.begin(), bp.end(), ostream_iterator<int> (cout, " "));
}

BOOST_AUTO_TEST_CASE ( add_at_edge )
{
	const unsigned N  = 1000;
	unsigned n_kown_beginnings = 0;
	unsigned n_4segments = 0;

	for (unsigned iteration = 0; iteration < N; ++iteration)
	{
		int seed = get_random_seed();
//		cout << "iteration: " << iteration <<  " seed = " << seed << endl;

		// we do 2 iterations, so we're sure to hit "add at an edge" on every 2nd iteration
		QuerySequence q("AAAAAAAAAAAAAAA");
		MonteCarloMarkovChain mcmc(q,   1, 0, 0, 3, seed);
		Segmentation s = mcmc.find_segmentation(2u);
		const Segmentation::BreakpointList& bp = s.get_breakpoints();

		unsigned n_seg = s.get_number_of_segments();
		BOOST_CHECK(n_seg == 3 || n_seg == 4);
		if (n_seg == 4)
			++n_4segments;
		BOOST_CHECK_EQUAL(bp[0], 0);
		BOOST_CHECK_EQUAL(*bp.rbegin(), q.get_length());

		for (unsigned i = 0; i < bp.size() - 2; ++i)
			BOOST_CHECK(bp[i] < bp[i + 1]);
		if (s.is_beginning_known()) ++n_kown_beginnings;
	}

	// the first segment should be known/unknown about the same number of times
	double frac = n_kown_beginnings / double(N);
	BOOST_CHECK_CLOSE( frac, 0.5, 5);

	// there should be about the same amount segments with of 3 / 4 segments
	// (the 2nd iteration has to choose whether to put the new segment at the edge
	// (resulting in 3 segments) or not ( => 4 segments)
	// the first segment should be known/unknown about the same number of times
	double frac2 = n_4segments / double(N);
	BOOST_CHECK_CLOSE( frac2, 0.5, 5);


	// you can't add 2 segments to a sequence of length 3
	QuerySequence q("AAA");
	MonteCarloMarkovChain mcmc(q,   1, 0, 0, 3);
	BOOST_CHECK_THROW(mcmc.find_segmentation(2u), runtime_error);
}

BOOST_AUTO_TEST_CASE (one_move_event )
{
	// the first iteration will always be an add, followed by a move.
	// lets make sure the moves are always valid
	const unsigned N  = 10000;

	for (unsigned iteration = 0; iteration < N; ++iteration)
	{
		int seed = get_random_seed();
		QuerySequence q("AAAAAAAAAAAAAAA");
		MonteCarloMarkovChain mcmc(q, 0, 0, 1, 3, seed);
		Segmentation s = mcmc.find_segmentation(2u);
		const Segmentation::BreakpointList& bp = s.get_breakpoints();
		for (unsigned i = 0; i < bp.size() - 2; ++i)
			BOOST_CHECK(bp[i] < bp[i + 1]);
		BOOST_CHECK_EQUAL(bp[0], 0);
		BOOST_CHECK_EQUAL(*bp.rbegin(), q.get_length());
	}
}


BOOST_AUTO_TEST_CASE (one_erase_event )
{
	const unsigned N  = 1000;
	unsigned n_kown_beginnings = 0;

	for (unsigned iteration = 0; iteration < N; ++iteration)
	{
		int seed = get_random_seed();
		QuerySequence q("AAAAAAAAAAAAAAA");
		MonteCarloMarkovChain mcmc(q,   0, 1, 0, 3, seed);
		Segmentation s = mcmc.find_segmentation(2u);
		const Segmentation::BreakpointList& bp = s.get_breakpoints();
		BOOST_CHECK_EQUAL(1, s.get_number_of_segments());
		BOOST_CHECK_EQUAL(bp[0], 0);
		BOOST_CHECK_EQUAL(*bp.rbegin(), q.get_length());

		if (s.is_beginning_known()) ++n_kown_beginnings;
	}

	// the first segment should be known/unknown about the same number of times
	double frac = n_kown_beginnings / double(N);
	BOOST_CHECK_CLOSE( frac, 0.5, 5);
}

BOOST_AUTO_TEST_CASE (print_segments )
{
	int seed = get_random_seed();
	QuerySequence q("AAAAAAAAAAAAAAA");
	MonteCarloMarkovChain mcmc(q,   1, 0, 0, 3, seed);
	mcmc.set_output_flags(MonteCarloMarkovChain::PRINT_SEG_SHORT);
	Segmentation s = mcmc.find_segmentation(4u);

	unsigned flags = MonteCarloMarkovChain::PRINT_STEP_DECISION
		| MonteCarloMarkovChain::PRINT_Q | MonteCarloMarkovChain::PRINT_P
		| MonteCarloMarkovChain::PRINT_SEG_LONG;
	MonteCarloMarkovChain mcmc2(q,   1, 0, 0, 3, seed);
	mcmc2.set_output_flags(flags);
	s = mcmc2.find_segmentation(4u);
}

BOOST_AUTO_TEST_CASE (full )
{
	int seed = get_random_seed();
	QuerySequence q("AAAAAAAAAAAAAAA");

	unsigned flags = MonteCarloMarkovChain::PRINT_STEP_DECISION
		| MonteCarloMarkovChain::PRINT_Q
		| MonteCarloMarkovChain::PRINT_SEG_LONG;
	MonteCarloMarkovChain mcmc(q,   1.0 / 3, 1.0 / 3, 1.0 / 3, 3, seed);
	mcmc.set_output_flags(flags);
	Segmentation s = mcmc.find_segmentation(10u);
}
*/


// does not work because mcmc.get_best_of_segmentation_group is private
/*BOOST_AUTO_TEST_CASE (get_best_of_segmentation_group ) {
	int seed = get_random_seed();

	load("testdata/Toy_Alignment.txt");
	QuerySequence q("AAAAAAAAAAAAAAA");
	MonteCarloMarkovChain mcmc(q, 1, 0, 0, 3, seed);

	vector<Segmentation> target_segs;
	const unsigned tmp_first_seg[] = {0, 15};
	target_segs += Segmentation(Segmentation::BreakpointList(tmp_first_seg, tmp_first_seg + 2), true);
	target_segs += Segmentation(Segmentation::BreakpointList(tmp_first_seg, tmp_first_seg + 2), false);

	vector<Segmentation> best_segs = mcmc.get_best_of_segmentation_group(1, target_segs);
}*/


/// \todo see whether one can comment test cases with doxygen
/**
 * check whether a the saved iteration steps of the MCMC can be loaded and used to replicate the last run
 */
BOOST_AUTO_TEST_CASE ( load_saved_state )
{
	load("HIV_Alignment.txt");
	Seq qs = SubtypeMap::get_sequences('C')[0];
	const char declared_sub = 'A';   // subtype from which the query is declared to stem

	const int begin_pos = 2000;
	const int end_pos = 3000;

	QuerySequenceCreator tester(begin_pos, end_pos);
	tester.add_next_querysequence_part(0, qs.get_length(), qs);
	tester.add_next_subtype(begin_pos, declared_sub);
	tester.add_next_uk_breakpoint(begin_pos);

	unsigned n_iterations = 100;
	double pa = 1.0 / 3;
	double pe = pa;
	double pm = pa;
	unsigned max_move = 50;

	Segmentation first_seg, second_seg;
	unsigned start_iter = 10;
	shared_ptr<Segmentation> dummy;
	tie(tuples::ignore, first_seg) = tester.run_mcmc(n_iterations, pa, pe, pm, max_move, 0, dummy);
	tie(tuples::ignore, second_seg) = tester.run_mcmc(start_iter, n_iterations - start_iter - 1);

	BOOST_CHECK_EQUAL(first_seg, second_seg);
}

BOOST_AUTO_TEST_SUITE_END()
