# Supplementary material for: Detection of viral sequence fragments of HIV-1 subfamilies yet unknown
Source: BMC Bioinformatics. 2011 Apr 11;12:93. doi: 10.1186/1471-2105-12-93 (PMC3086866; doi:10.1186/1471-2105-12-93)
Supplement: Additional file 1 — Source code. C++ implementation of USF. [file 1471-2105-12-93-S1.ZIP › src/tests/test_mismatches.cpp]

#define BOOST_TEST_DYN_LINK
//#define BOOST_TEST_MODULE test_mismatches
#include <string>
#include <numeric>
#include <boost/test/unit_test.hpp>
#include <boost/foreach.hpp>
#define foreach BOOST_FOREACH

#include "../read_input.h"
#include "../Subtype.h"
#include "../SubtypeMap.h"

using namespace boost;
using namespace std;

unsigned matrix_sum(MismatchMatrix& m)
{
	typedef MismatchMatrix::iterator1 Iter;

	unsigned sum = 0;
	for (Iter i = m.begin1(); i != m.end1(); ++i)
		sum = accumulate(i.begin(), i.end(), sum);
	return sum;
}


struct CreateMatrixFixture
{
	AlignmentMatrixPtr align;
	SequenceList sequences;
	scoped_ptr<Subtype> subtype1;
	const int SEQ_LENGTH;
	const int N_SEQS;

	CreateMatrixFixture()
		: SEQ_LENGTH(3), N_SEQS(3)
	{
		align = AlignmentMatrixPtr(new AlignmentMatrix(N_SEQS, SEQ_LENGTH));
		Seq::set_alignment_matrix(align);
		for (int i = 0; i < N_SEQS; ++i)
		{
			(*align)(i, 0) = 'A';
			(*align)(i, 1) = 'T';
			(*align)(i, 2) = 'G';
		}

		sequences.push_back(Seq("S.1", 0, SEQ_LENGTH)); // first is of subtype S
		for (int i = 1; i < N_SEQS; ++i)
			sequences.push_back(Seq("ident", i, SEQ_LENGTH));

		const Seq& seq1 = sequences[0];
		SequenceList subtype1_seq_list;
		SubtypeMap::create_instance(sequences);
		subtype1.reset(new Subtype('S'));
	}
};

BOOST_FIXTURE_TEST_SUITE( mismatch_tests, CreateMatrixFixture)
BOOST_AUTO_TEST_CASE ( sequence_count_mismatch_test )
{
	const Seq& s = sequences[0];
	for (int i = 0; i < SEQ_LENGTH; ++i)
		BOOST_CHECK_EQUAL(s.count_mismatches(sequences, i), 0);

	// change last sequence
	for (int i = 0; i < SEQ_LENGTH; ++i)
		(*align)(N_SEQS - 1, i) = 'C';

	for (int i = 0; i < SEQ_LENGTH; ++i)
		BOOST_CHECK_EQUAL(s.count_mismatches(sequences, i), 1);
}


BOOST_AUTO_TEST_CASE ( count_mismatch_test )
{
	MismatchMatrixPtr m = calculate_mismatches(subtype1->get_sequences(), sequences);
	BOOST_CHECK_EQUAL(matrix_sum(*m), 0);
	// change last sequence
	for (int i = 0; i < SEQ_LENGTH; ++i)
		(*align)(N_SEQS - 1, i) = 'C';

	m = calculate_mismatches(subtype1->get_sequences(), sequences);
	BOOST_CHECK_EQUAL(matrix_sum(*m), 3);

	// change one other element
	(*align)(1, 0) = '-';

	m = calculate_mismatches(subtype1->get_sequences(), sequences);
	BOOST_CHECK_EQUAL(matrix_sum(*m), 4);
}


BOOST_AUTO_TEST_CASE ( count_cumulative_mismatch_test )
{
	MismatchMatrixPtr m =
		calculate_cumulative_mismatches(subtype1->get_sequences(), sequences);
	BOOST_CHECK_EQUAL(matrix_sum(*m), 0);

	// change last sequence
	for (int i = 0; i < SEQ_LENGTH; ++i)
		(*align)(N_SEQS - 1, i) = 'C';

	m = calculate_cumulative_mismatches(subtype1->get_sequences(), sequences);
	BOOST_CHECK_EQUAL(matrix_sum(*m), 6);

	/*
	 * change another element:
	 * now we should have 2 mismatches in the first column and 1
	 * in columns 2 and 3
	 */
	(*align)(1, 0) = '-';

	m = calculate_cumulative_mismatches(subtype1->get_sequences(), sequences);
	BOOST_CHECK_EQUAL(matrix_sum(*m), 9); // 2 + 3 + 4 == 9
}

BOOST_AUTO_TEST_SUITE_END()
