# Supplementary material for: Detection of viral sequence fragments of HIV-1 subfamilies yet unknown
Source: BMC Bioinformatics. 2011 Apr 11;12:93. doi: 10.1186/1471-2105-12-93 (PMC3086866; doi:10.1186/1471-2105-12-93)
Supplement: Additional file 1 — Source code. C++ implementation of USF. [file 1471-2105-12-93-S1.ZIP › src/tests/test_output.cpp]

#define BOOST_TEST_DYN_LINK

#include <boost/test/unit_test.hpp>
#include <boost/foreach.hpp>
#define foreach BOOST_FOREACH

#include "../output/OutputModule.h"
#include "../output/CairoOutput.h"
#include "../Segmentation.h"

using namespace boost;
using namespace output;

namespace
{
	const unsigned seg_half_bp[] = {0, 5, 10};
	const unsigned seg_quart_bp[] = {0, 3, 10};
}

struct SegmentationFixture
{
	Segmentation seg_half;
	Segmentation seg_quart;
	SegmentationFixture()
		: seg_half(Segmentation::BreakpointList(seg_half_bp, seg_half_bp + 3), true),
		  seg_quart(Segmentation::BreakpointList(seg_quart_bp, seg_quart_bp + 3), true)
	{}
};

BOOST_FIXTURE_TEST_SUITE(cairo_output, SegmentationFixture)


/*
BOOST_AUTO_TEST_CASE (draw_single_iteration)
{
	out.print_iteration(MonteCarloMarkovChain::MOVE, 0.75, 0.25, 0.66, 0.33, seg_half, seg_quart, true);
}


BOOST_AUTO_TEST_CASE (two_iterations)
{
	CairoOutput out(2);
	out.print_iteration(MonteCarloMarkovChain::ADD, 0.75, 0.25, 0.66, 0.33, seg_half, seg_quart, true);
	out.print_iteration(MonteCarloMarkovChain::MOVE, 0.25, 0.75, 0.33, 0.66, seg_quart, seg_half, true);
}
*/


BOOST_AUTO_TEST_CASE (many_iterations)
{
	const unsigned N_ITER = 10;
	const unsigned N_ITER_PER_PAGE = 15;
	const bool write_pdf = true;
	const bool write_png = true;
	const bool has_orig_seg = true;
	CairoOutput out(N_ITER, "segmentation", write_pdf, write_png, N_ITER_PER_PAGE);

	for (unsigned i = 0; i < N_ITER; ++i)
		out.print_iteration(MonteCarloMarkovChain::MOVE, 0.25, 0.75, 0.33, 0.66, seg_quart, seg_half, true, seg_quart, has_orig_seg);
}
BOOST_AUTO_TEST_SUITE_END()
