# Supplementary material for: Detection of viral sequence fragments of HIV-1 subfamilies yet unknown
Source: BMC Bioinformatics. 2011 Apr 11;12:93. doi: 10.1186/1471-2105-12-93 (PMC3086866; doi:10.1186/1471-2105-12-93)
Supplement: Additional file 1 — Source code. C++ implementation of USF. [file 1471-2105-12-93-S1.ZIP › src/tests/test_reading_input.cpp]

#define BOOST_TEST_DYN_LINK
//#define BOOST_TEST_MODULE test_reading_input
#include <string>
#include <boost/test/unit_test.hpp>
#include <boost/bind.hpp>
#include <boost/function.hpp>
#include <boost/foreach.hpp>
#include <boost/program_options/errors.hpp>
#define foreach BOOST_FOREACH

#include "../read_input.h"
#include "../jphmm_interface.h"
#include "../Subtype.h"
#include "../SubtypeMap.h"
#include "../settings.h"

using namespace boost;
using namespace std;

namespace fs = boost::filesystem;
namespace po = boost::program_options;

#if 0

BOOST_AUTO_TEST_SUITE( reading_aligmnent_matrices)

// fixture for reading values
struct AlignmentReadingFixture
{
	AlignmentReadingFixture()
	{
		LoadReturnValue tmp(load_file("HIV_Alignment.txt"));
		SubtypeMap::create_instance(tmp.first);
//		const SubtypeList& subtypes = SubtypeMap::get_all_subtypes();
	}
};

BOOST_FIXTURE_TEST_CASE( length_of_sequences_test,  AlignmentReadingFixture)
{
	BOOST_CHECK(subtypes.size() == 8);
	foreach (const Subtype& st, subtypes)
	{
		foreach (const Sequence& seq, st.get_sequences())
			BOOST_CHECK_EQUAL(seq.get_length(), 12862);
	}
}


BOOST_FIXTURE_TEST_CASE (number_of_sequences_test, AlignmentReadingFixture )
{
	unsigned cnt = 0;
	foreach (const Subtype& s, subtypes)
		cnt += s.get_sequences().size();
	BOOST_CHECK_EQUAL(cnt, 274);
}

BOOST_AUTO_TEST_CASE (exception_test)
{
	string f = "this file does probably not exist.txt";
	BOOST_CHECK_THROW(load_file(f), runtime_error);
}
BOOST_AUTO_TEST_SUITE_END()


BOOST_AUTO_TEST_SUITE( reading_jphmm_output)

void test_alignmentreading(const fs::path& dir, const string& expected_qs, unsigned expected_ins5, unsigned expected_ins3)
{
	string qs;
	unsigned insert5, insert3;
	tie(qs, insert5, insert3) = read_querysequence_alignment(dir / "alignment_to_msa.txt", dir / "query.fas");
	BOOST_CHECK_EQUAL(qs, expected_qs);

    // insert-positions are currently not up to date in the tests.
//	BOOST_CHECK_EQUAL(insert5, expected_ins5);
//	BOOST_CHECK_EQUAL(insert3, expected_ins3);
}


BOOST_AUTO_TEST_CASE (jphmm_test_subtype_reading)
{
	SubtypeSegmentationInfo tmp = read_subtype_segmentation("testdata/recombination_incl_gaps.txt");
	const QuerySequence::SubtypeBreakpointList& bplist = tmp.first;
	const QuerySequence::SubtypeTypeList& stlist = tmp.second;

	int targetbplist[] = {0, 1531, 2000};
	char targetstlist[] = {'B', 'F'};

	for (unsigned i = 0; i < bplist.size(); ++i)
		BOOST_CHECK_EQUAL(bplist[i], targetbplist[i]);


	for (unsigned i = 0; i < stlist.size(); ++i)
		BOOST_CHECK_EQUAL(stlist[i], targetstlist[i]);
}


BOOST_AUTO_TEST_CASE (jphmm_test_queryalignment_reading)
{
	test_alignmentreading("testdata/align1", "AAAAAA", 1, 6);
	test_alignmentreading("testdata/align2", "AAA-AAA", 1, 7);
	test_alignmentreading("testdata/align3", "-AAAAAA", 1, 7);
	test_alignmentreading("testdata/align4", "AAAAAA-", 1, 7);
	test_alignmentreading("testdata/align5", "-G-TC--", 2, 7);
}

BOOST_AUTO_TEST_CASE (jphmm_readall)
{
	QuerySequence qs(create_querysequence("jpHMM", "output", "testdata/Toy_Alignment.txt", "testdata/query_sequence.fas", 1e-1));
	string targetalignment("-AACAATCTGAGCC-GTCT");
	for (unsigned i = 0; i < targetalignment.length(); ++i)
		BOOST_CHECK_EQUAL(qs.get_nucleotide(i), targetalignment[i]);

	BOOST_CHECK_EQUAL(qs.get_begin_alignable(), 1u);
	BOOST_CHECK_EQUAL(qs.get_end_alignalbe(), 19u);

	const QuerySequence::SubtypeBreakpointList& bplist = qs.get_breakpoints();
	const QuerySequence::SubtypeTypeList& stlist = qs.get_subtypes();
	int targetbplist[] = {0, 10, 18};
	char targetstlist[] = {'A', 'G'};

	for (unsigned i = 0; i < bplist.size(); ++i)
		BOOST_CHECK_EQUAL(bplist[i], (unsigned)targetbplist[i]);

	for (unsigned i = 0; i < stlist.size(); ++i)
		BOOST_CHECK_EQUAL(stlist[i], targetstlist[i]);
}


BOOST_AUTO_TEST_SUITE_END()

#endif

BOOST_AUTO_TEST_SUITE(removing_subtypes_and_sequences)

BOOST_AUTO_TEST_CASE (subtypemap_pop_push)
{
	load("testdata/Toy_Alignment.txt");

	BOOST_CHECK_THROW(SubtypeMap::pop(), runtime_error);

	SubtypeMap::push();
	SubtypeMap::pop();

	SubtypeMap::push();
	SubtypeMap::push();
	SubtypeMap::pop();
	SubtypeMap::push();
	SubtypeMap::pop();
	SubtypeMap::pop();
	BOOST_CHECK_THROW(SubtypeMap::pop(), runtime_error);
}


// Predicate to determine if a sequence has a certain name.
bool sequencename_pred(const Seq& seq, const string& compare_to)
{
	return seq.get_name() == compare_to;
}


// Predicate to determine if a sequence is of a given type.
bool sequencetype_pred(const Seq& seq, const Subtype::NameType& compare_to)
{
	return seq.get_name()[0] == compare_to;
}


BOOST_AUTO_TEST_CASE (subtypemap_remove_sequence)
{
	load("testdata/Toy_Alignment.txt");

	BOOST_CHECK(SubtypeMap::remove_sequence('A', 0));

	const SequenceList& sl = SubtypeMap::get_sequences('A');
	SequenceList::const_iterator i = find_if(sl.begin(), sl.end(), bind<bool>(&sequencename_pred, _1, "A.1"));
	BOOST_CHECK(i == sl.end());

	const SequenceList& all = SubtypeMap::get_all_sequences();
	SequenceList::const_iterator j = find_if(all.begin(), all.end(), bind<bool>(&sequencename_pred, _1, "A.1"));
	BOOST_CHECK(j == all.end());
}


// We push, then we remove. The sequence should be removed on the "pushed" Map,
// but not on the map below that one. And also not on a map push()'ed after a pop()!
BOOST_AUTO_TEST_CASE (subtypemap_remove_and_pop)
{
	load("testdata/Toy_Alignment.txt");

	SubtypeMap::push();
	BOOST_CHECK(SubtypeMap::remove_sequence('A', 0));

	const SequenceList& sl = SubtypeMap::get_sequences('A');
	SequenceList::const_iterator i = find_if(sl.begin(), sl.end(), bind<bool>(&sequencename_pred, _1, "A.1"));
	BOOST_CHECK(i == sl.end());

	const SequenceList& all = SubtypeMap::get_all_sequences();
	SequenceList::const_iterator j = find_if(all.begin(), all.end(), bind<bool>(&sequencename_pred, _1, "A.1"));
	BOOST_CHECK(j == all.end());

	SubtypeMap::pop();

	const SequenceList& sl2 = SubtypeMap::get_sequences('A');
	 i = find_if(sl2.begin(), sl2.end(), bind<bool>(&sequencename_pred, _1, "A.1"));
	BOOST_CHECK(i != sl2.end());

	const SequenceList& all2 = SubtypeMap::get_all_sequences();
	j = find_if(all2.begin(), all2.end(), bind<bool>(&sequencename_pred, _1, "A.1"));
	BOOST_CHECK(j != all2.end());

	SubtypeMap::push();

	const SequenceList& sl3 = SubtypeMap::get_sequences('A');
	i = find_if(sl3.begin(), sl3.end(), bind<bool>(&sequencename_pred, _1, "A.1"));
	BOOST_CHECK(i != sl3.end());

	const SequenceList& all3 = SubtypeMap::get_all_sequences();
	j = find_if(all3.begin(), all3.end(), bind<bool>(&sequencename_pred, _1, "A.1"));
	BOOST_CHECK(j != all3.end());
}


BOOST_AUTO_TEST_CASE (subtypemap_remove_subtype)
{
	load("testdata/Toy_Alignment.txt");

	SubtypeMap::push();
	BOOST_CHECK(SubtypeMap::remove_subtype('A'));

	BOOST_CHECK_THROW(SubtypeMap::get_sequences('A'), runtime_error);
	const SequenceList& all = SubtypeMap::get_all_sequences();
	BOOST_CHECK_EQUAL(count_if(all.begin(), all.end(), bind<bool>(&sequencetype_pred, _1, 'A')), 0);

	SubtypeMap::pop();

	BOOST_CHECK_GT(SubtypeMap::get_sequences('A').size(), 0);
	const SequenceList& all2 = SubtypeMap::get_all_sequences();
	BOOST_CHECK_GT(count_if(all2.begin(), all2.end(), bind<bool>(&sequencetype_pred, _1, 'A')), 0);

	SubtypeMap::push();

	BOOST_CHECK_GT(SubtypeMap::get_sequences('A').size(), 0);
	const SequenceList& all3 = SubtypeMap::get_all_sequences();
	BOOST_CHECK_GT(count_if(all3.begin(), all3.end(), bind<bool>(&sequencetype_pred, _1, 'A')), 0);
}


BOOST_AUTO_TEST_CASE (handle_different_seqlenghts)
{
	load("testdata/Different_Lenghts_Alignment.txt");
	unsigned before_size = SubtypeMap::get_all_sequences().size();

	cout << "the next line should be a warning about a removed sequence!\n";
	handle_wrong_sequence_lengths();
	const SequenceList& after = SubtypeMap::get_all_sequences();
	BOOST_CHECK_EQUAL(before_size, after.size() + 1);

	// G.1 should have been erased
	BOOST_CHECK_EQUAL(count_if(after.begin(), after.end(), bind<bool>(&sequencename_pred, _1, "G.1")), 0);
}

BOOST_AUTO_TEST_CASE (write_to_file)
{
	load("testdata/Different_Lenghts_Alignment.txt");
	cout << "the next line should be a warning about a removed sequence!\n";
	handle_wrong_sequence_lengths();

	// NOTE: must me checked manually, there should be 1 sequence that has been erased!
	SubtypeMap::write_to_jphmm_file("testdata/Testoutput.txt");
//	std::system("diff testdata/Different_Lenghts_Alignment.txt testdata/Testoutput.txt");
}

BOOST_AUTO_TEST_SUITE_END()


/*
 * NOTE:
 * these functions are a TERRIBLE pain in the *** to execute.
 * Since SETTINGS is globals, it remembers the values we've passed it
 * from one test to the next.
 * So it's only possible to run one test at a time :(
 */
BOOST_AUTO_TEST_SUITE(parsing_cmdline)

/*
BOOST_AUTO_TEST_CASE (some_options)
{
	char* argv[] = {"ignoreme", "--verbose", "--help", "--seed", "42", "--jphmm", "~/foo", "-q", "ASDF", "myalignment"};
	parse_options(10, argv);

	BOOST_CHECK(SETTINGS.count("verbose"));

	BOOST_CHECK_EQUAL(SETTINGS["seed"].as<int>(), 42);
	BOOST_CHECK_EQUAL(SETTINGS["jphmm"].as<string>(), "~/foo");

	const vector<string>& q = SETTINGS["querysequence"].as< vector<string> >();

	BOOST_CHECK_EQUAL(q[0], "ASDF");
	BOOST_CHECK_EQUAL(q.size(), 1);
}


BOOST_AUTO_TEST_CASE (positional_options)
{
	char* argv[] = {"ignorme", "myalignment", "myquery"};
	parse_options(3, argv);

	BOOST_CHECK_EQUAL(SETTINGS["alignmentfile"].as<string>(), "myalignment");
	BOOST_CHECK_EQUAL(SETTINGS["queryfile"].as<string>(), "myquery");
}


BOOST_AUTO_TEST_CASE (invalid_options1)
{
	char* argv[] = {"ignorme", "myalignment"};
	BOOST_CHECK_THROW(parse_options(2, argv), po::error);
}


BOOST_AUTO_TEST_CASE (invalid_options2)
{
	char* argv[] = {"ignorme", "--querysequence", "ASDF", "myalignment", "myquery"};
	BOOST_CHECK_THROW(parse_options(5, argv), po::error);
}
*/

BOOST_AUTO_TEST_CASE (multiple_queryeseqs)
{

	char* argv[] = {"ignorme", "--querysequence", "ASDF", "-q", "BABA", "myalignment"};
	parse_options(6, argv);

	BOOST_CHECK_EQUAL(SETTINGS["alignmentfile"].as<string>(), "myalignment");

	const vector<string>& q = SETTINGS["querysequence"].as< vector<string> >();

	BOOST_CHECK_EQUAL(q.size(), 2);
	BOOST_CHECK_EQUAL(q[0], "ASDF");
	if (q.size() > 1)
		BOOST_CHECK_EQUAL(q[1], "BABA");
}


BOOST_AUTO_TEST_SUITE_END()
