# Supplementary material for: Detection of viral sequence fragments of HIV-1 subfamilies yet unknown
Source: BMC Bioinformatics. 2011 Apr 11;12:93. doi: 10.1186/1471-2105-12-93 (PMC3086866; doi:10.1186/1471-2105-12-93)
Supplement: Additional file 1 — Source code. C++ implementation of USF. [file 1471-2105-12-93-S1.ZIP › src/tests/test_segmentation.cpp]

#define BOOST_TEST_DYN_LINK
//#define BOOST_TEST_MODULE test_segmentation
#include <string>
#include <numeric>
#include <boost/test/unit_test.hpp>
#include <boost/foreach.hpp>
#define foreach BOOST_FOREACH

#include "../read_input.h"
#include "../Subtype.h"
#include "../QuerySequence.h"
#include "../SubtypeMap.h"

using namespace boost;
using namespace std;


/*
 * Alignment is supposed to be the contents of an alignmentfile.
 * This function loads this alignment.
 */
void load_alignment(string alignment)
{
	istringstream is(alignment);
	LoadReturnValue tmp(read(is));
	Seq::set_alignment_matrix(tmp.second);
	SubtypeMap::create_instance(tmp.first);
}

struct ClearSequenceDataFixture
{
	ClearSequenceDataFixture()
	{
		Seq::reset_storage();
	}
};

BOOST_FIXTURE_TEST_SUITE( querysequence_mismatches, ClearSequenceDataFixture )
BOOST_AUTO_TEST_CASE ( whole_sequence_known )
{
	// Alignment of 2 sequences
	load_alignment(">A.1\nAAAAAAAAAG\n>G.1\nGGGGGGAGGC\n");

	// Query-Sequence is 10 'A'
	const unsigned tmp_st_bp[] = {0, 10};
	QuerySequence q("AAAAAAAAAA", QuerySequence::SubtypeBreakpointList(tmp_st_bp, tmp_st_bp + 2), QuerySequence::SubtypeTypeList(1, 'A'), 0, 10);

	const unsigned tmp_seg[] = {0, 10}; // all known
	Segmentation seg(Segmentation::BreakpointList(tmp_seg, tmp_seg + 2), true);

	QuerySequence::MismatchesPerSegment mps = q.count_mismatches(seg);
	BOOST_CHECK_EQUAL(mps.size(), 1);
	BOOST_CHECK_EQUAL(mps[0].first, 1u); // 1 mismatch with sequences of the same type
	BOOST_CHECK_EQUAL(mps[0].second, 9u); // 9 mismatches with sequences of the other type
}


BOOST_AUTO_TEST_CASE ( half_sequence_unknown )
{
	// Alignment of 2 sequences
	load_alignment(">A.1\nAAAAAAAAAG\n>G.1\nGGGGGGAGGC\n");

	// Query-Sequence is 10 'A'
	const unsigned tmp_st_bp[] = {0, 10};
	QuerySequence q("AAAAAAAAAA", QuerySequence::SubtypeBreakpointList(tmp_st_bp, tmp_st_bp + 2), QuerySequence::SubtypeTypeList(1, 'A'), 0, 10);

	// half known
	const unsigned tmp_seg[] = {0, 5, 10};
	Segmentation seg(Segmentation::BreakpointList(tmp_seg, tmp_seg + 3), true);

	QuerySequence::MismatchesPerSegment mps = q.count_mismatches(seg);
	BOOST_CHECK_EQUAL(mps.size(), 2);

	// mismatches in the known half
	BOOST_CHECK_EQUAL(mps[0].first, 0u);
	BOOST_CHECK_EQUAL(mps[0].second, 5u);

	// mismatches in the unknown half
	BOOST_CHECK_EQUAL(mps[1].first, 1u);
	BOOST_CHECK_EQUAL(mps[1].second, 4u);
}


BOOST_AUTO_TEST_CASE ( segments_with_2_subtypes )
{
	// Alignment of 3 sequences
	load_alignment(">A.1\nAAAAAAAAAG\n>G.1\nGGGGGGAGGC\n>F.1\nTTTTTTTTTT");

	// Query-Sequence is has 2 gs.
	const unsigned tmp_st_bp[] = {0, 3, 5, 10};
	const char tmp_st_t[] = {'A', 'G', 'A'};
	QuerySequence q("AAAGGAAAAAA", QuerySequence::SubtypeBreakpointList(tmp_st_bp, tmp_st_bp + 4),
		QuerySequence::SubtypeTypeList(tmp_st_t, tmp_st_t + 3), 0, 10);

	// half known
	const unsigned tmp_seg[] = {0, 5, 10};
	Segmentation seg(Segmentation::BreakpointList(tmp_seg, tmp_seg + 3), true);

	QuerySequence::MismatchesPerSegment mps = q.count_mismatches(seg);
	BOOST_CHECK_EQUAL(mps.size(), 2);

	// mismatches in the half with 2 subtypes
	BOOST_CHECK_EQUAL(mps[0].first, 0u);
	BOOST_CHECK_EQUAL(mps[0].second, 5u);

	// mismatches in the other half
	BOOST_CHECK_EQUAL(mps[1].first, 1u);
	BOOST_CHECK_EQUAL(mps[1].second, 9u);
}

BOOST_AUTO_TEST_CASE ( segments_with_2_subtypes2 )
{
	// Alignment of 3 sequences
	load_alignment(">A.1\nAAAAAAAAAG\n>G.1\nGGGGGGAGGC\n>F.1\nTTTTTTTTTT\n>A.2\nAAAAAAAAAG\n>G.2\nGGGGGGAGGC\n>F.2\nTTTTTTTTTT");

	// Query-Sequence is has 2 gs.
	const unsigned tmp_st_bp[] = {0, 3, 5, 10};
	const char tmp_st_t[] = {'A', 'G', 'A'};
	QuerySequence q("AAAGGAAAAAA", QuerySequence::SubtypeBreakpointList(tmp_st_bp, tmp_st_bp + 4),
		QuerySequence::SubtypeTypeList(tmp_st_t, tmp_st_t + 3), 0, 10);

	// half known
	const unsigned tmp_seg[] = {0, 5, 10};
	Segmentation seg(Segmentation::BreakpointList(tmp_seg, tmp_seg + 3), true);

	QuerySequence::MismatchesPerSegment mps = q.count_mismatches(seg);
	BOOST_CHECK_EQUAL(mps.size(), 2);

	// mismatches in the half with 2 subtypes
	BOOST_CHECK_EQUAL(mps[0].first, 0u);
	BOOST_CHECK_EQUAL(mps[0].second, 10u);

	// mismatches in the other half
	BOOST_CHECK_EQUAL(mps[1].first, 2u);
	BOOST_CHECK_EQUAL(mps[1].second, 18u);
}


BOOST_AUTO_TEST_CASE ( segments_with_2_subtypes3 )
{
	// Alignment of 3 sequences
	load_alignment(">A.1\nAAAAAAAAAG\n>G.1\nGGGGGGAGGC\n>F.1\nTTTTTTTTTT\n>A.2\nCAAAAAAAAG\n>G.2\nGAGAGGAGGC\n>F.2\nTTTTTTTTTT");

	// Query-Sequence is has 2 gs.
	const unsigned tmp_st_bp[] = {0, 3, 5, 10};
	const char tmp_st_t[] = {'A', 'G', 'A'};
	QuerySequence q("AAAGGAAAAAA", QuerySequence::SubtypeBreakpointList(tmp_st_bp, tmp_st_bp + 4),
		QuerySequence::SubtypeTypeList(tmp_st_t, tmp_st_t + 3), 0, 10);

	// half known
	const unsigned tmp_seg[] = {0, 5, 10};
	Segmentation seg(Segmentation::BreakpointList(tmp_seg, tmp_seg + 3), true);

	QuerySequence::MismatchesPerSegment mps = q.count_mismatches(seg);
	BOOST_CHECK_EQUAL(mps.size(), 2);

	// mismatches in the half with 2 subtypes
	BOOST_CHECK_EQUAL(mps[0].first, 4u);
	BOOST_CHECK_EQUAL(mps[0].second, 10u);

	// mismatches in the other half
	BOOST_CHECK_EQUAL(mps[1].first, 2u);
	BOOST_CHECK_EQUAL(mps[1].second, 18u);
}


BOOST_AUTO_TEST_CASE ( segments_with_2_subtypes4 )
{
	// Alignment of 3 sequences
	load_alignment(">A.1\nAAAAAAAAAG\n>G.1\nGGGGGGAGGC\n>F.1\nTTTTTTTTTT\n>A.2\nCAAAAAAAAG\n>G.2\nGAGAGGAGGC\n>F.2\nTTTTTTTTTT\n>G.3\nGAGCCGAGGC");

	// Query-Sequence is has 2 gs.
	const unsigned tmp_st_bp[] = {0, 3, 5, 10};
	const char tmp_st_t[] = {'A', 'G', 'A'};
	QuerySequence q("AAAGGAAAAAA", QuerySequence::SubtypeBreakpointList(tmp_st_bp, tmp_st_bp + 4),
		QuerySequence::SubtypeTypeList(tmp_st_t, tmp_st_t + 3), 0, 10);

	// half known
	const unsigned tmp_seg[] = {0, 5, 10};
	Segmentation seg(Segmentation::BreakpointList(tmp_seg, tmp_seg + 3), true);

	QuerySequence::MismatchesPerSegment mps = q.count_mismatches(seg);
	BOOST_CHECK_EQUAL(mps.size(), 2);

	// mismatches in the half with 2 subtypes
	BOOST_CHECK_EQUAL(mps[0].first, 9u);
	BOOST_CHECK_EQUAL(mps[0].second, 10u);

	// mismatches in the other half
	BOOST_CHECK_EQUAL(mps[1].first, 2u);
	BOOST_CHECK_EQUAL(mps[1].second, 22u);
}


BOOST_AUTO_TEST_CASE ( segments_with_3_subtypes )
{
	// Alignment of 3 sequences
	string alignment =
	">A.1\nAAAAAAAAAG\n"
	">A.2\nCAAAAAAAAG\n"
	">G.1\nGGGGGGAGGC\n"
	">G.2\nGAGAGGAGGC\n"
	">G.3\nGAGCCGAGGC\n"
	">F.1\nTTATTTTTTT\n"
	">F.2\nTTATTTTTTT\n"
	">B.1\nCCCCCCCCCC\n";
	load_alignment(alignment);

	// Query-Sequence has 2 gs.
	const unsigned tmp_st_bp[] = {0, 2, 3, 5, 10};
	const char tmp_st_t[] = {'A', 'F', 'G', 'A'};
	QuerySequence q("AAAGGAAAAAA", QuerySequence::SubtypeBreakpointList(tmp_st_bp, tmp_st_bp + 5),
		QuerySequence::SubtypeTypeList(tmp_st_t, tmp_st_t + 4), 0, 10);

	// half known
	const unsigned tmp_seg[] = {0, 5, 10};
	Segmentation seg(Segmentation::BreakpointList(tmp_seg, tmp_seg + 3), true);

	QuerySequence::MismatchesPerSegment mps = q.count_mismatches(seg);
	BOOST_CHECK_EQUAL(mps.size(), 2);

	// mismatches in the half with 2 subtypes
	BOOST_CHECK_EQUAL(mps[0].first, 18u);
	BOOST_CHECK_EQUAL(mps[0].second, 5u);

	// mismatches in the other half
	BOOST_CHECK_EQUAL(mps[1].first, 2u);
	BOOST_CHECK_EQUAL(mps[1].second, 27u);
}


BOOST_AUTO_TEST_CASE ( whole_sequence_known_with_gaps )
{
	// Alignment of 2 sequences (with gaps)
	load_alignment(">A.1\n-AAAAAAAAG\n>G.1\nGGGGGGAG-C\n");

	// Query-Sequence is a mixture of 'A's and gaps
	const unsigned tmp_st_bp[] = {0, 10};
	QuerySequence q("--AAAAA-AA", QuerySequence::SubtypeBreakpointList(tmp_st_bp, tmp_st_bp + 2), QuerySequence::SubtypeTypeList(1, 'A'), 0, 10);

	const unsigned tmp_seg[] = {0, 10}; // all known
	Segmentation seg(Segmentation::BreakpointList(tmp_seg, tmp_seg + 2), true);

	QuerySequence::MismatchesPerSegment mps = q.count_mismatches(seg);
	BOOST_CHECK_EQUAL(mps.size(), 1);
	BOOST_CHECK_EQUAL(mps[0].first, 3u);
	BOOST_CHECK_EQUAL(mps[0].second, 9u);
}


BOOST_AUTO_TEST_CASE ( segments_with_3_subtypes_with_gaps )
{
	// Alignment of 3 sequences
	string alignment =
	">A.1\n-AAAAAAAAG\n"
	">A.2\nCAAAAAAAAG\n"
	">G.1\nGGGGGGAGGC\n"
	">G.2\nGAGAGGAGGC\n"
	">G.3\nGAGCCGAGGC\n"
	">F.1\nTTATTTTTTT\n"
	">F.2\nTTATTT--TT\n"
	">B.1\nCCCCCCCC-C\n";
	load_alignment(alignment);

	// Query-Sequence has 2 gs.
	const unsigned tmp_st_bp[] = {0, 2, 3, 5, 10};
	const char tmp_st_t[] = {'A', 'F', 'G', 'A'};
	QuerySequence q("-AAGGAAAAAA", QuerySequence::SubtypeBreakpointList(tmp_st_bp, tmp_st_bp + 5),
		QuerySequence::SubtypeTypeList(tmp_st_t, tmp_st_t + 4), 0, 10);

	// half known
	const unsigned tmp_seg[] = {0, 5, 10};
	Segmentation seg(Segmentation::BreakpointList(tmp_seg, tmp_seg + 3), true);

	QuerySequence::MismatchesPerSegment mps = q.count_mismatches(seg);
	BOOST_CHECK_EQUAL(mps.size(), 2);

	// mismatches in the half with 2 subtypes
	BOOST_CHECK_EQUAL(mps[0].first, 18u);
	BOOST_CHECK_EQUAL(mps[0].second, 5u);

	// mismatches in the other half
	BOOST_CHECK_EQUAL(mps[1].first, 2u);
	BOOST_CHECK_EQUAL(mps[1].second, 27u);
}

BOOST_AUTO_TEST_SUITE_END()

// --------------------------------------------------------------------

BOOST_AUTO_TEST_SUITE(segmentation_getters)
BOOST_AUTO_TEST_CASE (segment__is_pos_known1 )
{
	// half known
	const unsigned tmp_seg[] = {0, 5, 10};
	Segmentation seg(Segmentation::BreakpointList(tmp_seg, tmp_seg + 3), true);

//	cout << seg.first_pos() << ' ' << seg.last_pos() << '\n';
	const Segmentation::BreakpointList& bp = seg.get_breakpoints();
	for (unsigned i = 0; i < 5; ++i)
		BOOST_CHECK(seg.is_pos_known(i));
	for (unsigned i = 5; i < 10; ++i)
		BOOST_CHECK(!seg.is_pos_known(i));

}

BOOST_AUTO_TEST_CASE (segment__is_pos_known2)
{
	// half known
	const unsigned tmp_seg[] = {2000, 3212, 3501};
	Segmentation seg(Segmentation::BreakpointList(tmp_seg, tmp_seg + 3), true);
	for (unsigned i = 2000; i < 3211; ++i) BOOST_CHECK(seg.is_pos_known(i));
	for (unsigned i = 3212; i < 3501; ++i) BOOST_CHECK(!seg.is_pos_known(i));
}

BOOST_AUTO_TEST_SUITE_END()


BOOST_AUTO_TEST_SUITE(to_be_named)

BOOST_AUTO_TEST_CASE (transformation)
{
}

BOOST_AUTO_TEST_CASE (transformation2)
{
	cout << "Hello, World!\n";
}

BOOST_AUTO_TEST_SUITE_END()
