# Supplementary material for: Detection of viral sequence fragments of HIV-1 subfamilies yet unknown
Source: BMC Bioinformatics. 2011 Apr 11;12:93. doi: 10.1186/1471-2105-12-93 (PMC3086866; doi:10.1186/1471-2105-12-93)
Supplement: Additional file 1 — Source code. C++ implementation of USF. [file 1471-2105-12-93-S1.ZIP › src/tests/test_validation.cpp]

#define BOOST_TEST_DYN_LINK
#include "../sql.h"
#include "../settings.h"
#include "../validation.h"
#include "../read_input.h"

#include <string>
#include <boost/test/unit_test.hpp>
#include <boost/bind.hpp>
#include <boost/function.hpp>
#include <boost/foreach.hpp>
#include <boost/program_options/errors.hpp>
#include <boost/algorithm/string/erase.hpp>
#include <mysql++.h>
#define foreach BOOST_FOREACH

using namespace boost;
using namespace std;
namespace po = boost::program_options;

BOOST_AUTO_TEST_SUITE( validation )

/**
 * possible to connect to SQL DB?
 */
BOOST_AUTO_TEST_CASE (db_connection)
{
	mysqlpp::Connection conn = sql_db::connect();
}


/**
 * run MCMC on an artificial recombinant sequence
 */
/// \todo does not run, correct after found out how to debug with eclipse
/*BOOST_AUTO_TEST_CASE (test_a_seq)
{
	const unsigned MAX_NUM_SEQS = 100;
	const int SQL_ALIGNMENT_ID = 1;

	SETTINGS.set("sql.alignment.id", SQL_ALIGNMENT_ID);
	load(SETTINGS["sql.alignment.id"].as<int>());

	SETTINGS.set("seed", (int) time(0));
	srand(SETTINGS["seed"].as<int>());

	handle_wrong_sequence_lengths();
	remove_excessive_sequences(MAX_NUM_SEQS);
	SubtypeMap::write_to_file("temp/modified_HIV_Alignment.txt");
	SETTINGS.set("alignmentfile", "temp/modified_HIV_Alignment.txt");

	cout << "distance: " << validation::test_a_seq('A', 'A', 'C', 1, 1, 2000, 3000, 500, SQL_ALIGNMENT_ID) << endl;
}*/

BOOST_AUTO_TEST_SUITE_END()
