# Supplementary material for: Detection of viral sequence fragments of HIV-1 subfamilies yet unknown
Source: BMC Bioinformatics. 2011 Apr 11;12:93. doi: 10.1186/1471-2105-12-93 (PMC3086866; doi:10.1186/1471-2105-12-93)
Supplement: Additional file 1 — Source code. C++ implementation of USF. [file 1471-2105-12-93-S1.ZIP › src/tests/tests.cpp]

#define BOOST_TEST_DYN_LINK
#define BOOST_TEST_MODULE tests


#define TEST_READING_INPUT 0
#define TEST_MISMATCHES 0
#define TEST_MCMC 0
#define TEST_SEGMENTATION 1
#define TEST_VALIDATION 0
#define TEST_OUTPUT 0

#if TEST_READING_INPUT
	#include "test_reading_input.cpp"
#endif

#if TEST_MISMATCHES
	#include "test_mismatches.cpp"
#endif

#if TEST_MCMC
	#include "test_mcmc.cpp"
#endif

#if TEST_SEGMENTATION
	#include "test_segmentation.cpp"
#endif

#if TEST_VALIDATION
	#include "test_validation.cpp"
#endif

#if TEST_OUTPUT
	#include "test_output.cpp"
#endif
